# Supplementary material for: Comparison of species-specific qPCR and metabarcoding methods to detect small pelagic fish distribution from open ocean environmental DNA
Source: PLoS One. 2022 Sep 7;17(9):e0273670. doi: 10.1371/journal.pone.0273670 (PMC9451083; doi:10.1371/journal.pone.0273670)
Supplement: S1 Table — (XLSX) [file pone.0273670.s004.xlsx]

## Sheet:  
S1 Table. Longitude, latitude, and CTD starting time of each sampling station.
Station	Latitude	Longitude	Starting time ( Japan standard time)
B01	36.2492	143.502	May 11 2018 02:40:51
B02	36.3648	143.43	May 11 2018 08:22:06
B03	36.478	143.367	May 11 2018 13:03:09
B04	36.5933	143.307	May 11 2018 17:40:12
B05	36.7088	143.254	May 12 2018 04:30:15
B06	36.8233	143.188	May 12 2018 08:14:19
B07	36.9368	143.127	May 12 2018 11:42:45
B08	37.0513	143.063	May 12 2018 15:37:55
B09	37.1657	143.001	May 12 2018 19:18:09
C00	36.2928	143.992	May 14 2018 21:31:15
C01	36.415	143.999	May 15 2018 01:29:50
C02	36.5403	144.001	May 15 2018 05:24:19
C03	36.6672	144.005	May 15 2018 08:59:20
C04	36.7917	143.998	May 15 2018 15:22:10
C05	36.9162	144	May 15 2018 18:52:09
C06	37.0413	143.996	May 15 2018 22:26:40
C07	37.1652	144.002	May 16 2018 02:02:57
C08	37.2913	144	May 16 2018 05:55:17
C09	37.4178	144.001	May 16 2018 09:43:58
