# Supplementary material for: Comparison of species-specific qPCR and metabarcoding methods to detect small pelagic fish distribution from open ocean environmental DNA
Source: PLoS One. 2022 Sep 7;17(9):e0273670. doi: 10.1371/journal.pone.0273670 (PMC9451083; doi:10.1371/journal.pone.0273670)
Supplement: S2 Table — (XLSX) [file pone.0273670.s005.xlsx]

## Sheet: S2_table
		S2 Table. Species-specific qPCR primers and probes in this study.
		Genbank accession number	Species names		Oligo sequences (5' to 3')
		AB488405	Scomber japonicus	Forward	TATTACTGGCATCTGGTTCCG
				Reverse	GGAAAATGTACGACCTTGTCAAC
				Probe	JOE-CAGGCGTCAGGTTATTTTTTTTCT
		AB488407	Scomber australasicus	Forward	TATTACTGGCATCTGGTTCCT
				Reverse	GGAAAATGTACGACCTTGTCAGT
				Probe	FAM-CAGGGGTCAGGTTATTTTTTTCTCT
		AB040676	Engraulis japonicus	Forward	CCTTCGTCAGGTTCCCTTATC
				Reverse	AGCAAGGAATATGTTCAACCTTATG
				Probe	JOE-TCGAACCCACTTTACCCACCATGC
		AP002932	Cololabis saira	Forward	TCTCTGAGGTCTCACCGTAATA
				Reverse	GGGTTTGCAGAAATAATAAGGATCT
				Probe	FAM-CCCTCTGGTTTACACGCGTTAAAC
		AB032554	Sardinops melanostictus	Forward	GGGTCTCACACAGTGAACTATTCC
				Reverse	AAAGGACCACTTAGCACTCCAC
				Probe	FAM-TGGCATCTGGTTCCTATTTCAGGGC
		AP003091	Trachurus japonicus	Forward	GTGGGAATACATACTCCTCGTTAC
				Reverse	GGCAAGGAAATGTTCTACCTTATT
				Probe	JOE-TGACATTTCAGAGTGCGCACGGTA
