# Supplementary material for: Comparison of species-specific qPCR and metabarcoding methods to detect small pelagic fish distribution from open ocean environmental DNA
Source: PLoS One. 2022 Sep 7;17(9):e0273670. doi: 10.1371/journal.pone.0273670 (PMC9451083; doi:10.1371/journal.pone.0273670)
Supplement: S3 Table — (XLSX) [file pone.0273670.s006.xlsx]

## Sheet:  
S3 Table. Library preparation results for each sample.
sample id	sample name	DNA measurement		Index1	Index2	library measurement		library preparation	raw reads number
		concentration(ng/μl)	volume(μl)			concentration (ng/μl)	volume(μl)
1	KS-18-5-B01-300m	5.275	150	TAGCGAGT	TCGACTAG	0.877	20	successful	2464654
2	KS-18-5-B01-200m	9.959	150	TAGCGAGT	TTCTAGCT	2.723	20	successful	3157633
3	KS-18-5-B01-150m	15.887	150	TAGCGAGT	CCTAGAGT	0.573	20	successful	2392166
4	KS-18-5-B01-125m	16.917	150	TAGCGAGT	GCGTAAGA	0.684	20	successful	2238305
5	KS-18-5-B01-100m	15.012	150	TAGCGAGT	CTATTAAG	0.161	20	successful	402408
6	KS-18-5-B01-80m	19.165	150	TAGCGAGT	AAGGCTAT	0.333	20	successful	2173089
7	KS-18-5-B01-50m	9.626	150	TAGCGAGT	GAGCCTTA	0.171	20	failed	-
8	KS-18-5-B01-30m	8.136	150	TAGCGAGT	TTATGCGA	0.126	20	failed	-
9	KS-18-5-B01-25m	12.934	150	GTAGCTCC	TCGACTAG	0.635	20	successful	2020865
10	KS-18-5-B01-15m	12.865	150	GTAGCTCC	TTCTAGCT	0.133	20	failed	-
11	KS-18-5-B01-10m	9.637	150	GTAGCTCC	CCTAGAGT	0.203	20	successful	625247
12	KS-18-5-B01-5m	9.191	150	GTAGCTCC	GCGTAAGA	0.2	20	successful	686453
13	KS-18-5-B01-0m	4.608	150	GTAGCTCC	CTATTAAG	0.26	20	successful	1096905
14	KS-18-5-B02-300m	8.356	150	GTAGCTCC	AAGGCTAT	1.116	20	successful	2434494
15	KS-18-5-B02-200m	6.03	150	GTAGCTCC	GAGCCTTA	0.477	20	successful	2030400
16	KS-18-5-B02-150m	18.436	150	GTAGCTCC	TTATGCGA	0.181	20	successful	617543
17	KS-18-5-B02-125m	14.588	150	TACTACGC	TCGACTAG	1.032	20	failed	-
18	KS-18-5-B02-100m	16.263	150	TACTACGC	TTCTAGCT	0.362	20	successful	1478918
19	KS-18-5-B02-80m	18.994	150	TACTACGC	CCTAGAGT	0.721	20	failed	-
20	KS-18-5-B02-50m	11.887	150	TACTACGC	GCGTAAGA	0.493	20	successful	1384473
21	KS-18-5-B02-30m	0.475	150	TACTACGC	CTATTAAG	0.123	20	failed	-
22	KS-18-5-B02-25m	10.464	150	TACTACGC	AAGGCTAT	0.229	20	failed	-
23	KS-18-5-B02-15m	10.988	150	TACTACGC	GAGCCTTA	0.713	20	successful	2368185
24	KS-18-5-B02-10m	5.704	150	TACTACGC	TTATGCGA	0.126	20	failed	-
25	KS-18-5-B02-5m	12.453	150	AGGCTCCG	TCGACTAG	0.256	20	successful	1247210
26	KS-18-5-B02-0m	12.377	150	AGGCTCCG	TTCTAGCT	0.26	20	successful	1493236
27	KS-18-5-B03-300m	13.862	150	AGGCTCCG	CCTAGAGT	0.27	20	successful	1190052
28	KS-18-5-B03-200m	14.94	150	AGGCTCCG	GCGTAAGA	0.691	20	successful	2147151
29	KS-18-5-B03-150m	10.883	150	AGGCTCCG	CTATTAAG	0.497	20	successful	1821597
30	KS-18-5-B03-125m	9.524	150	AGGCTCCG	AAGGCTAT	0.87	20	successful	1906580
31	KS-18-5-B03-100m	16.577	150	AGGCTCCG	GAGCCTTA	0.631	20	failed	-
32	KS-18-5-B03-80m	12.29	150	AGGCTCCG	TTATGCGA	1.5	20	successful	2028412
33	KS-18-5-B03-50m	13.885	150	GCAGCGTA	TCGACTAG	0.48	20	successful	2066077
34	KS-18-5-B03-30m	11.286	150	GCAGCGTA	TTCTAGCT	0.143	20	successful	58495
35	KS-18-5-B03-25m	11.664	150	GCAGCGTA	CCTAGAGT	0.262	20	successful	1357569
36	KS-18-5-B03-15m	8.201	150	GCAGCGTA	GCGTAAGA	0.139	20	successful	253420
37	KS-18-5-B03-10m	5.519	150	GCAGCGTA	CTATTAAG	0.123	20	failed	-
38	KS-18-5-B03-5m	10.314	150	GCAGCGTA	AAGGCTAT	0.125	20	failed	-
39	KS-18-5-B03-0m	5.834	150	GCAGCGTA	GAGCCTTA	0.146	20	failed	-
40	KS-18-5-B04-300m	13.26	150	GCAGCGTA	TTATGCGA	0.23	20	successful	970062
41	KS-18-5-B04-200m	12.893	150	CTGCGCAT	TCGACTAG	0.132	20	failed	-
42	KS-18-5-B04-150m	11.266	150	CTGCGCAT	TTCTAGCT	0.394	20	successful	1572204
43	KS-18-5-B04-125m	6.227	150	CTGCGCAT	CCTAGAGT	0.573	20	successful	2209789
44	KS-18-5-B04-100m	8.233	150	CTGCGCAT	GCGTAAGA	0.877	20	successful	2206057
45	KS-18-5-B04-80m	9.267	150	CTGCGCAT	CTATTAAG	0.124	20	failed	-
46	KS-18-5-B04-50m	10.241	150	CTGCGCAT	AAGGCTAT	0.161	20	successful	412382
47	KS-18-5-B04-30m	2.513	150	CTGCGCAT	GAGCCTTA	0.142	20	failed	-
48	KS-18-5-B04-25m	3.468	150	CTGCGCAT	TTATGCGA	0.142	20	failed	-
49	KS-18-5-B04-15m	4.053	150	GAGCGCTA	TCGACTAG	0.187	20	successful	547038
50	KS-18-5-B04-10m	4.558	150	GAGCGCTA	TTCTAGCT	0.155	20	successful	225200
51	KS-18-5-B04-5m	5.396	150	GAGCGCTA	CCTAGAGT	0.134	20	failed	-
52	KS-18-5-B04-0m	4.521	150	GAGCGCTA	GCGTAAGA	0.123	20	failed	-
53	KS-18-5-B05-300m	9.078	150	GAGCGCTA	CTATTAAG	0.141	20	successful	225361
54	KS-18-5-B05-200m	12.668	150	GAGCGCTA	AAGGCTAT	1.654	20	successful	3232918
55	KS-18-5-B05-150m	12.724	150	GAGCGCTA	GAGCCTTA	0.151	20	failed	-
56	KS-18-5-B05-125m	15.212	150	GAGCGCTA	TTATGCGA	0.248	20	successful	1263483
57	KS-18-5-B05-100m	8.967	150	CGCTCAGT	TCGACTAG	0.571	20	successful	1493190
58	KS-18-5-B05-80m	2.743	150	CGCTCAGT	TTCTAGCT	0.13	20	failed	-
59	KS-18-5-B05-50m	4.138	150	CGCTCAGT	CCTAGAGT	0.127	20	failed	-
60	KS-18-5-B05-30m	2.398	150	CGCTCAGT	GCGTAAGA	0.121	20	failed	-
61	KS-18-5-B05-25m	5.598	150	CGCTCAGT	CTATTAAG	0.14	20	successful	301377
62	KS-18-5-B05-15m	5.19	150	CGCTCAGT	AAGGCTAT	0.151	20	successful	308023
63	KS-18-5-B05-10m	3.489	150	CGCTCAGT	GAGCCTTA	0.153	20	successful	58328
64	KS-18-5-B05-5m	3.552	150	CGCTCAGT	TTATGCGA	0.286	20	successful	1528421
65	KS-18-5-B05-0m	0.167	150	GTCTTAGG	TCGACTAG	0.124	20	failed	-
66	KS-18-5-B06-300m	15.12	150	GTCTTAGG	TTCTAGCT	0.214	20	successful	823250
67	KS-18-5-B06-200m	9.401	150	GTCTTAGG	CCTAGAGT	0.216	20	successful	740362
68	KS-18-5-B06-150m	10.68	150	GTCTTAGG	GCGTAAGA	0.451	20	successful	1756952
69	KS-18-5-B06-125m	12.152	150	GTCTTAGG	CTATTAAG	1.014	20	successful	2588615
70	KS-18-5-B06-100m	15.899	150	GTCTTAGG	AAGGCTAT	0.63	20	successful	2364072
71	KS-18-5-B06-80m	10.744	150	GTCTTAGG	GAGCCTTA	0.169	20	failed	-
72	KS-18-5-B06-50m	14.425	150	GTCTTAGG	TTATGCGA	0.832	20	successful	2626542
73	KS-18-5-B06-30m	0.177	150	ACTGATCG	TCGACTAG	0.136	20	failed	-
74	KS-18-5-B06-25m	2.631	150	ACTGATCG	TTCTAGCT	0.127	20	failed	-
75	KS-18-5-B06-15m	1.707	150	ACTGATCG	CCTAGAGT	0.14	20	failed	-
76	KS-18-5-B06-10m	3.81	150	ACTGATCG	GCGTAAGA	0.301	20	successful	1497824
77	KS-18-5-B06-5m	2.31	150	ACTGATCG	CTATTAAG	0.13	20	failed	-
78	KS-18-5-B06-0m	4.16	150	ACTGATCG	AAGGCTAT	0.129	20	successful	37346
79	KS-18-5-B07-300m	9.069	150	ACTGATCG	GAGCCTTA	0.282	20	successful	1632724
80	KS-18-5-B07-200m	10.502	150	ACTGATCG	TTATGCGA	0.443	20	successful	2349222
81	KS-18-5-B07-150m	7.106	150	TAGCTGCA	TCGACTAG	0.238	20	successful	1238523
82	KS-18-5-B07-125m	3.653	150	TAGCTGCA	TTCTAGCT	0.414	20	successful	1915336
83	KS-18-5-B07-100m	5.037	150	TAGCTGCA	CCTAGAGT	0.229	20	successful	878168
84	KS-18-5-B07-80m	2.251	150	TAGCTGCA	GCGTAAGA	0.153	20	successful	85609
85	KS-18-5-B07-50m	2.236	150	TAGCTGCA	CTATTAAG	0.525	20	successful	2579970
86	KS-18-5-B07-30m	1.656	150	TAGCTGCA	AAGGCTAT	0.144	20	failed	-
87	KS-18-5-B07-25m	0.627	150	TAGCTGCA	GAGCCTTA	0.143	20	failed	-
88	KS-18-5-B07-15m	1.559	150	TAGCTGCA	TTATGCGA	0.146	20	failed	-
89	KS-18-5-B07-10m	0.146	150	GACGTCGA	TCGACTAG	0.133	20	failed	-
90	KS-18-5-B07-5m	1.156	150	GACGTCGA	TTCTAGCT	0.144	20	failed	-
91	KS-18-5-B07-0m	0.828	150	GACGTCGA	CCTAGAGT	0.136	20	failed	-
92	KS-18-5-B08-300m	8.256	150	GACGTCGA	GCGTAAGA	0.65	20	successful	2637034
93	KS-18-5-B08-200m	7.84	150	GACGTCGA	CTATTAAG	0.175	20	failed	-
94	KS-18-5-B08-150m	6.047	150	GACGTCGA	AAGGCTAT	0.49	20	successful	2151249
95	KS-18-5-B08-125m	5.054	150	GACGTCGA	GAGCCTTA	0.556	20	successful	2139939
96	KS-18-5-B08-100m	4.07	150	GACGTCGA	TTATGCGA	0.759	20	successful	2951784
97	KS-18-5-B08-80m	3.554	150	GCGCATTA	TATAGCCT	12.4	20	successful	2107922
98	KS-18-5-B08-50m	1.588	150	GCGCATTA	ATAGAGGC	0.135	20	failed	-
99	KS-18-5-B08-30m	0.143	150	GCGCATTA	CCTATCCT	0.131	20	failed	-
100	KS-18-5-B08-25m	0.149	150	GCGCATTA	GGCTCTGA	0.126	20	failed	-
101	KS-18-5-B08-15m	0.996	150	GCGCATTA	AGGCGAAG	0.123	20	failed	-
102	KS-18-5-B08-10m	0.909	150	GCGCATTA	TAATCTTA	0.156	20	failed	-
103	KS-18-5-B08-5m	0.211	150	GCGCATTA	CAGGACGT	0.135	20	failed	-
104	KS-18-5-B08-0m	0.156	150	GCGCATTA	GTACTGAC	0.123	20	failed	-
105	KS-18-5-B09-300m	3.058	150	CATAGCCG	TATAGCCT	3.049	20	successful	1804661
106	KS-18-5-B09-200m	4.762	150	CATAGCCG	ATAGAGGC	1.583	20	successful	1519722
107	KS-18-5-B09-150m	0.212	150	CATAGCCG	CCTATCCT	0.147	20	failed	-
108	KS-18-5-B09-125m	3.833	150	CATAGCCG	GGCTCTGA	0.398	20	successful	1099913
109	KS-18-5-B09-100m	3.383	150	CATAGCCG	AGGCGAAG	13.343	20	successful	2107822
110	KS-18-5-B09-80m	1.9	150	CATAGCCG	TAATCTTA	1.701	20	successful	1446429
111	KS-18-5-B09-50m	0.488	150	CATAGCCG	CAGGACGT	0.175	20	failed	-
112	KS-18-5-B09-30m	0.967	150	CATAGCCG	GTACTGAC	0.123	20	failed	-
113	KS-18-5-B09-25m	1.399	150	TTCGCGGA	TATAGCCT	0.122	20	failed	-
114	KS-18-5-B09-15m	1.693	150	TTCGCGGA	ATAGAGGC	0.123	20	failed	-
115	KS-18-5-B09-10m	0.863	150	TTCGCGGA	CCTATCCT	0.254	20	successful	720822
116	KS-18-5-B09-5m	0.406	150	TTCGCGGA	GGCTCTGA	0.153	20	failed	-
117	KS-18-5-B09-0m	0.245	150	TTCGCGGA	AGGCGAAG	0.122	20	failed	-
118	KS-18-5-C00-300m	4.58	20	CTAGTACG	TTATGCGA	1	20	successful	64613
119	KS-18-5-C00-200m	5.5	20	TTCTGCCT	TCGACTAG	9.84	20	successful	111103
120	KS-18-5-C00-150m	9.82	20	TTCTGCCT	TTCTAGCT	0.74	20	successful	74373
121	KS-18-5-C00-125m	11.5	20	TTCTGCCT	CCTAGAGT	8.48	20	successful	101338
122	KS-18-5-C00-100m	10.6	20	TTCTGCCT	GCGTAAGA	6.15	20	successful	99746
123	KS-18-5-C00-80m	5.46	20	TTCTGCCT	CTATTAAG	0.34	20	failed	-
124	KS-18-5-C00-50m	2.6	20	TTCTGCCT	AAGGCTAT	0.38	20	successful	24253
125	KS-18-5-C00-30m	3.58	20	TTCTGCCT	GAGCCTTA	1.1	20	successful	79102
126	KS-18-5-C00-25m	4.09	20	TTCTGCCT	TTATGCGA	0.31	20	successful	449
127	KS-18-5-C00-15m	2.72	20	GCTCAGGA	TCGACTAG	1.94	20	successful	79234
128	KS-18-5-C00-10m	1.43	20	GCTCAGGA	TTCTAGCT	0.39	20	successful	24786
129	KS-18-5-C00-5m	1.42	20	GCTCAGGA	CCTAGAGT	0.28	20	successful	269
130	KS-18-5-C00-0m	0.51	20	GCTCAGGA	GCGTAAGA	0.3	20	successful	164
131	KS-18-5-C01-300m	5.88	20	GCTCAGGA	CTATTAAG	3.05	20	successful	69441
132	KS-18-5-C01-200m	8.3	20	GCTCAGGA	AAGGCTAT	8.98	20	successful	88192
133	KS-18-5-C01-150m	10.3	20	GCTCAGGA	GAGCCTTA	5.55	20	successful	57991
134	KS-18-5-C01-125m	12.4	20	GCTCAGGA	TTATGCGA	22.8	20	successful	98628
135	KS-18-5-C01-100m	11.1	20	AGGAGTCC	TCGACTAG	16.4	20	successful	88356
136	KS-18-5-C01-80m	13.3	20	AGGAGTCC	TTCTAGCT	0.58	20	successful	62473
137	KS-18-5-C01-50m	11.9	20	AGGAGTCC	CCTAGAGT	8.4	20	successful	79964
138	KS-18-5-C01-30m	7.58	20	AGGAGTCC	GCGTAAGA	2.24	20	successful	66681
139	KS-18-5-C01-25m	2.66	20	AGGAGTCC	CTATTAAG	4.56	20	successful	78737
140	KS-18-5-C01-15m	3.15	20	AGGAGTCC	AAGGCTAT	0.23	20	successful	3782
141	KS-18-5-C01-10m	0.58	20	AGGAGTCC	GAGCCTTA	0.29	20	successful	4323
142	KS-18-5-C01-5m	0.21	20	AGGAGTCC	TTATGCGA	0.28	20	successful	31366
143	KS-18-5-C01-0m	0.49	20	CATGCCTA	TCGACTAG	0.19	20	successful	561
144	KS-18-5-C02-300m	3	20	CATGCCTA	TTCTAGCT	2.47	20	successful	71309
145	KS-18-5-C02-200m	6.59	20	CATGCCTA	CCTAGAGT	1.03	20	successful	63760
146	KS-18-5-C02-150m	3.66	20	CATGCCTA	GCGTAAGA	14.8	20	successful	73882
147	KS-18-5-C02-125m	5.33	20	CATGCCTA	CTATTAAG	1.37	20	successful	67400
148	KS-18-5-C02-100m	5.45	20	CATGCCTA	AAGGCTAT	11.8	20	successful	79540
149	KS-18-5-C02-80m	11.2	20	CATGCCTA	GAGCCTTA	22.7	20	successful	96135
150	KS-18-5-C02-50m	10.2	20	CATGCCTA	TTATGCGA	7.9	20	successful	80786
151	KS-18-5-C02-30m	1.97	20	GTAGAGAG	TCGACTAG	0.59	20	successful	40793
152	KS-18-5-C02-25m	3.81	20	GTAGAGAG	TTCTAGCT	0.21	20	successful	1639
153	KS-18-5-C02-15m	1.53	20	GTAGAGAG	CCTAGAGT	0.16	20	successful	112
154	KS-18-5-C02-10m	1.62	20	GTAGAGAG	GCGTAAGA	0.16	20	successful	55
155	KS-18-5-C02-5m	2.92	20	GTAGAGAG	CTATTAAG	2.27	20	successful	114622
156	KS-18-5-C02-0m	1.92	20	GTAGAGAG	AAGGCTAT	32	20	successful	123060
157	KS-18-5-C03-300m	8.43	20	GTAGAGAG	GAGCCTTA	2.73	20	successful	69399
158	KS-18-5-C03-200m	10.1	20	GTAGAGAG	TTATGCGA	9.31	20	successful	104309
159	KS-18-5-C03-150m	8.77	20	CAGCCTCG	TCGACTAG	1.29	20	successful	65653
160	KS-18-5-C03-125m	10.7	20	CAGCCTCG	TTCTAGCT	0.44	20	failed	-
161	KS-18-5-C03-100m	11	20	CAGCCTCG	CCTAGAGT	0.58	20	successful	46451
162	KS-18-5-C03-80m	9.41	20	CAGCCTCG	GCGTAAGA	1.23	20	successful	56145
163	KS-18-5-C03-50m	8.52	20	CAGCCTCG	CTATTAAG	1.33	20	successful	75663
164	KS-18-5-C03-30m	5.07	20	CAGCCTCG	AAGGCTAT	0.74	20	successful	61357
165	KS-18-5-C03-25m	4.19	20	CAGCCTCG	GAGCCTTA	3.9	20	successful	88517
166	KS-18-5-C03-15m	2.51	20	CAGCCTCG	TTATGCGA	26.8	20	successful	115284
167	KS-18-5-C03-10m	0.8	20	TGCCTCTT	TCGACTAG	4.83	20	successful	115553
168	KS-18-5-C03-5m	1.57	20	TGCCTCTT	TTCTAGCT	0.32	20	successful	527
169	KS-18-5-C03-0m	2.1	20	TGCCTCTT	CCTAGAGT	0.94	20	successful	99400
170	KS-18-5-C04-300m	7.01	20	TGCCTCTT	GCGTAAGA	3.32	20	successful	97881
171	KS-18-5-C04-200m	6.52	20	TGCCTCTT	CTATTAAG	1.3	20	successful	99984
172	KS-18-5-C04-150m	6.49	20	TGCCTCTT	AAGGCTAT	0.91	20	successful	76618
173	KS-18-5-C04-125m	4.59	20	TGCCTCTT	GAGCCTTA	1.86	20	successful	104379
174	KS-18-5-C04-100m	4.97	20	TGCCTCTT	TTATGCGA	2.03	20	successful	121670
175	KS-18-5-C04-80m	4.51	20	TCCTCTAC	TCGACTAG	1.93	20	successful	83376
176	KS-18-5-C04-50m	3.67	20	TCCTCTAC	TTCTAGCT	0.57	20	successful	51016
177	KS-18-5-C04-30m	1.39	20	TCCTCTAC	CCTAGAGT	0.26	20	successful	12
178	KS-18-5-C04-25m	0.93	20	TCCTCTAC	GCGTAAGA	0.28	20	successful	11
179	KS-18-5-C04-15m	1.09	20	TCCTCTAC	CTATTAAG	0.32	20	successful	3
180	KS-18-5-C04-10m	1.09	20	TCCTCTAC	AAGGCTAT	0.27	20	successful	24
181	KS-18-5-C04-5m	1.22	20	TCCTCTAC	GAGCCTTA	0.28	20	successful	23
182	KS-18-5-C04-0m	1.17	20	TCCTCTAC	TTATGCGA	0.35	20	successful	7
183	KS-18-5-C05-300m	7.28	20	TCATGAGC	TCGACTAG	22.6	20	successful	88809
184	KS-18-5-C05-200m	9.54	20	TCATGAGC	TTCTAGCT	1.24	20	successful	62676
185	KS-18-5-C05-150m	9.77	20	TCATGAGC	CCTAGAGT	3.54	20	successful	81802
186	KS-18-5-C05-125m	10.5	20	TCATGAGC	GCGTAAGA	1.72	20	successful	53865
187	KS-18-5-C05-100m	10.8	20	TCATGAGC	CTATTAAG	1.48	20	successful	75240
188	KS-18-5-C05-80m	11.9	20	TCATGAGC	AAGGCTAT	3.96	20	successful	73673
189	KS-18-5-C05-50m	7.09	20	TCATGAGC	GAGCCTTA	0.64	20	successful	46915
190	KS-18-5-C05-30m	6.96	20	TCATGAGC	TTATGCGA	0.29	20	failed	-
191	KS-18-5-C05-25m	5.44	20	CCTGAGAT	TCGACTAG	23.4	20	successful	212636
192	KS-18-5-C05-15m	4.79	20	CCTGAGAT	TTCTAGCT	0.72	20	successful	48082
193	KS-18-5-C05-10m	6.02	20	CCTGAGAT	CCTAGAGT	0.36	20	successful	7716
194	KS-18-5-C05-5m	3.91	20	CCTGAGAT	GCGTAAGA	1.93	20	successful	73152
195	KS-18-5-C05-0m	6	20	CCTGAGAT	CTATTAAG	1.27	20	successful	67491
196	KS-18-5-C06-300m	7.56	20	CCTGAGAT	AAGGCTAT	1.49	20	successful	57670
197	KS-18-5-C06-200m	9.13	20	CCTGAGAT	GAGCCTTA	4.4	20	successful	74810
198	KS-18-5-C06-150m	9.7	20	CCTGAGAT	TTATGCGA	1.58	20	successful	82769
199	KS-18-5-C06-125m	10.1	20	TAGCGAGT	TCGACTAG	2.6	20	successful	85919
200	KS-18-5-C06-100m	9.67	20	TAGCGAGT	TTCTAGCT	0.4	20	successful	45869
201	KS-18-5-C06-80m	5.56	20	TAGCGAGT	CCTAGAGT	1.17	20	successful	81580
202	KS-18-5-C06-50m	2.9	20	TAGCGAGT	GCGTAAGA	0.16	20	failed	-
203	KS-18-5-C06-30m	2.04	20	TAGCGAGT	CTATTAAG	0.16	20	failed	-
204	KS-18-5-C06-25m	4.61	20	TAGCGAGT	AAGGCTAT	0.37	20	successful	52058
205	KS-18-5-C06-15m	2.56	20	TAGCGAGT	GAGCCTTA	0.16	20	failed	-
206	KS-18-5-C06-10m	3.39	20	TAGCGAGT	TTATGCGA	0.88	20	successful	76533
207	KS-18-5-C06-5m	3	20	GTAGCTCC	TCGACTAG	1.8	20	successful	85059
208	KS-18-5-C06-0m	4.46	20	GTAGCTCC	TTCTAGCT	0.38	20	successful	50651
209	KS-18-5-C07-300m	8.15	20	GTAGCTCC	CCTAGAGT	5.11	20	successful	80113
210	KS-18-5-C07-200m	7.51	20	GTAGCTCC	GCGTAAGA	0.77	20	successful	60037
211	KS-18-5-C07-150m	12.6	20	GTAGCTCC	CTATTAAG	1.54	20	successful	60447
212	KS-18-5-C07-125m	12.3	20	GTAGCTCC	AAGGCTAT	0.4	20	successful	42019
213	KS-18-5-C07-100m	11.2	20	GTAGCTCC	GAGCCTTA	3.38	20	successful	65203
214	KS-18-5-C07-80m	12	20	GTAGCTCC	TTATGCGA	1.42	20	successful	79311
215	KS-18-5-C07-50m	6.35	20	TACTACGC	TCGACTAG	1	20	successful	62259
216	KS-18-5-C07-30m	3.33	20	TACTACGC	TTCTAGCT	0.16	20	failed	-
217	KS-18-5-C07-25m	2.86	20	TACTACGC	CCTAGAGT	0.15	20	failed	-
218	KS-18-5-C07-15m	0.23	20	TACTACGC	GCGTAAGA	0.25	20	successful	23487
219	KS-18-5-C07-10m	3.42	20	TACTACGC	CTATTAAG	0.18	20	failed	-
220	KS-18-5-C07-5m	4.22	20	TACTACGC	AAGGCTAT	0.41	20	successful	51026
221	KS-18-5-C07-0m	3.49	20	TACTACGC	GAGCCTTA	0.97	20	successful	58715
222	KS-18-5-C08-300m	7.82	20	TACTACGC	TTATGCGA	1.87	20	successful	79510
223	KS-18-5-C08-200m	6.72	20	AGGCTCCG	TCGACTAG	0.89	20	successful	62570
224	KS-18-5-C08-150m	11.4	20	AGGCTCCG	TTCTAGCT	0.7	20	successful	53746
225	KS-18-5-C08-125m	8.86	20	AGGCTCCG	CCTAGAGT	0.88	20	successful	61815
226	KS-18-5-C08-100m	12.3	20	AGGCTCCG	GCGTAAGA	4.7	20	successful	74970
227	KS-18-5-C08-80m	11.6	20	AGGCTCCG	CTATTAAG	1.14	20	successful	60999
228	KS-18-5-C08-50m	6.95	20	AGGCTCCG	AAGGCTAT	0.17	20	failed	-
229	KS-18-5-C08-30m	4.01	20	AGGCTCCG	GAGCCTTA	0.2	20	failed	-
230	KS-18-5-C08-25m	5.66	20	AGGCTCCG	TTATGCGA	0.18	20	successful	4
231	KS-18-5-C08-15m	2.76	20	GCAGCGTA	TCGACTAG	0.18	20	failed	-
232	KS-18-5-C08-10m	3.28	20	GCAGCGTA	TTCTAGCT	0.19	20	failed	-
233	KS-18-5-C08-5m	1.9	20	GCAGCGTA	CCTAGAGT	0.15	20	failed	-
234	KS-18-5-C08-0m	2.72	20	GCAGCGTA	GCGTAAGA	0.82	20	successful	56219
235	KS-18-5-C09-300m	9.01	20	GCAGCGTA	CTATTAAG	4.2	20	successful	81235
236	KS-18-5-C09-200m	7.41	20	GCAGCGTA	AAGGCTAT	2.25	20	successful	69228
237	KS-18-5-C09-150m	12.6	20	GCAGCGTA	GAGCCTTA	1.63	20	successful	64557
238	KS-18-5-C09-125m	11.9	20	GCAGCGTA	TTATGCGA	4.57	20	successful	72192
239	KS-18-5-C09-100m	9.54	20	CTGCGCAT	TCGACTAG	3.24	20	successful	54597
240	KS-18-5-C09-80m	11.6	20	CTGCGCAT	TTCTAGCT	7.34	20	successful	69019
241	KS-18-5-C09-50m	8.84	20	CTGCGCAT	CCTAGAGT	1.01	20	successful	57910
242	KS-18-5-C09-30m	5.09	20	CTGCGCAT	GCGTAAGA	0.61	20	successful	53599
243	KS-18-5-C09-25m	4.46	20	CTGCGCAT	CTATTAAG	0.19	20	successful	18111
244	KS-18-5-C09-15m	4.34	20	CTGCGCAT	AAGGCTAT	0.66	20	successful	60392
245	KS-18-5-C09-10m	4.49	20	CTGCGCAT	GAGCCTTA	0.88	20	successful	54154
246	KS-18-5-C09-5m	4.1	20	CTGCGCAT	TTATGCGA	0.24	20	successful	17712
247	KS-18-5-C09-0m	3.03	20	GAGCGCTA	TCGACTAG	0.2	20	successful	8583
