# Supplementary material for: Comparison of species-specific qPCR and metabarcoding methods to detect small pelagic fish distribution from open ocean environmental DNA
Source: PLoS One. 2022 Sep 7;17(9):e0273670. doi: 10.1371/journal.pone.0273670 (PMC9451083; doi:10.1371/journal.pone.0273670)
Supplement: S5 Table — (XLSX) [file pone.0273670.s008.xlsx]

## Sheet:  
	S5 Table. Number of OTU reads in C-line OceanDNA samples.
	sample name	OTUs reads number sum	Scomber australasicus and Scomber japonicus				Engraulis japonicus		Cololabis saira	Sardinops melanostictus			Trachurus japonicus
			OTU_005	OTU_1096	OTU_657	OTU_708	OTU_009	OTU_940	OTU_008	OTU_002	OTU_1035	OTU_1050	no detection
	KS-18-5-C00-300m	54877	15372	0	4	9	0	0	0	0	0	0	0
	KS-18-5-C00-200m	93293	20767	0	0	0	0	0	0	23952	0	0	0
	KS-18-5-C00-150m	61539	2	0	0	0	0	0	0	1	0	0	0
	KS-18-5-C00-125m	84719	0	0	0	0	0	0	0	48988	0	0	0
	KS-18-5-C00-100m	82919	0	0	0	0	0	0	0	0	0	0	0
	KS-18-5-C00-80m	0	0	0	0	0	0	0	0	0	0	0	0
	KS-18-5-C00-50m	20200	1	0	0	0	0	0	1	0	0	0	0
	KS-18-5-C00-30m	64802	2	0	0	0	1	0	0	50039	0	0	0
	KS-18-5-C00-25m	202	0	0	0	0	0	0	0	4	0	0	0
	KS-18-5-C00-15m	68490	1	0	0	0	0	0	0	56358	0	0	0
	KS-18-5-C00-10m	20516	0	0	0	0	0	0	2	20464	0	0	0
	KS-18-5-C00-5m	172	0	0	0	0	0	0	0	0	0	0	0
	KS-18-5-C00-0m	65	0	0	0	0	0	0	0	22	0	0	0
	KS-18-5-C01-300m	58915	0	0	0	0	0	0	0	2	0	0	0
	KS-18-5-C01-200m	75664	0	0	0	0	0	0	0	0	0	0	0
	KS-18-5-C01-150m	49408	0	0	0	0	0	0	0	6	0	0	0
	KS-18-5-C01-125m	73131	0	0	0	0	0	0	0	4	0	0	0
	KS-18-5-C01-100m	75021	0	0	0	0	0	0	0	22334	0	0	0
	KS-18-5-C01-80m	53093	0	0	0	0	0	0	0	1	0	0	0
	KS-18-5-C01-50m	68538	0	0	0	0	13681	0	0	2	0	0	0
	KS-18-5-C01-30m	57487	0	0	0	0	0	0	0	0	0	0	0
	KS-18-5-C01-25m	68863	0	0	0	0	0	0	0	67375	0	0	0
	KS-18-5-C01-15m	3232	0	0	0	0	0	0	0	0	0	0	0
	KS-18-5-C01-10m	3599	0	0	0	0	0	0	0	0	0	0	0
	KS-18-5-C01-5m	5	0	0	0	0	0	0	0	0	0	0	0
	KS-18-5-C01-0m	391	3	0	0	0	0	0	30	1	0	0	0
	KS-18-5-C02-300m	60581	0	0	0	0	0	0	0	7747	0	0	0
	KS-18-5-C02-200m	53895	0	0	0	0	0	0	28280	3	0	0	0
	KS-18-5-C02-150m	62656	28261	0	0	0	0	0	0	0	0	0	0
	KS-18-5-C02-125m	57283	0	0	0	0	0	0	0	2	0	0	0
	KS-18-5-C02-100m	67675	0	0	0	0	0	0	0	0	0	0	0
	KS-18-5-C02-80m	82818	11254	0	0	18	0	0	0	0	0	0	0
	KS-18-5-C02-50m	66967	0	0	0	0	0	0	0	14811	0	0	0
	KS-18-5-C02-30m	17165	2	0	0	0	0	0	3	1	0	0	0
	KS-18-5-C02-25m	1070	3	0	0	0	0	0	3	0	0	0	0
	KS-18-5-C02-15m	79	1	0	0	0	0	0	1	1	0	0	0
	KS-18-5-C02-10m	23	1	0	0	0	0	0	0	2	0	0	0
	KS-18-5-C02-5m	98742	95253	0	0	0	0	0	0	2	0	0	0
	KS-18-5-C02-0m	108556	1	0	0	0	0	0	108538	0	0	0	0
	KS-18-5-C03-300m	58982	0	0	0	0	1	0	12	2	0	0	0
	KS-18-5-C03-200m	87545	0	0	0	0	0	0	0	1	0	0	0
	KS-18-5-C03-150m	55651	0	0	0	0	0	0	7	42088	0	0	0
	KS-18-5-C03-125m	0	0	0	0	0	0	0	0	0	0	0	0
	KS-18-5-C03-100m	38421	1	0	0	0	0	0	0	0	0	0	0
	KS-18-5-C03-80m	46341	0	0	0	0	1	0	0	0	0	0	0
	KS-18-5-C03-50m	64984	1	0	0	0	742	0	0	3	0	0	0
	KS-18-5-C03-30m	51374	0	0	0	0	0	0	0	1	0	0	0
	KS-18-5-C03-25m	75506	0	0	0	0	0	0	0	2	0	0	0
	KS-18-5-C03-15m	86087	0	0	0	0	0	0	0	1	0	0	0
	KS-18-5-C03-10m	98395	0	0	0	0	0	0	2	3	0	0	0
	KS-18-5-C03-5m	356	0	0	0	0	0	0	0	2	0	0	0
	KS-18-5-C03-0m	85787	14234	0	0	0	0	0	7	2	0	0	0
	KS-18-5-C04-300m	82651	0	0	0	0	0	0	0	2	0	0	0
	KS-18-5-C04-200m	85469	0	0	0	0	0	0	1	1	0	0	0
	KS-18-5-C04-150m	64103	0	0	0	0	0	0	0	0	0	0	0
	KS-18-5-C04-125m	87944	0	0	0	0	0	0	0	0	0	0	0
	KS-18-5-C04-100m	98911	0	0	0	0	0	0	0	1	0	0	0
	KS-18-5-C04-80m	70665	0	0	0	0	0	0	6	1	0	0	0
	KS-18-5-C04-50m	38932	34194	0	0	0	0	0	236	0	0	0	0
	KS-18-5-C04-30m	5	0	0	0	0	0	0	0	0	0	0	0
	KS-18-5-C04-25m	3	0	0	0	0	0	0	0	1	0	0	0
	KS-18-5-C04-15m	1	0	0	0	0	0	0	0	0	0	0	0
	KS-18-5-C04-10m	16	0	0	0	0	0	0	0	0	0	0	0
	KS-18-5-C04-5m	4	0	0	0	0	0	0	0	1	0	0	0
	KS-18-5-C04-0m	3	0	0	0	0	0	0	0	0	0	0	0
	KS-18-5-C05-300m	71494	2	0	0	0	0	0	2	2	0	0	0
	KS-18-5-C05-200m	51322	4	0	0	0	0	0	170	2	0	0	0
	KS-18-5-C05-150m	68055	0	0	0	0	1	0	1	0	0	0	0
	KS-18-5-C05-125m	40456	0	0	0	0	0	0	0	0	0	0	0
	KS-18-5-C05-100m	61923	1	0	0	0	0	0	0	2	0	0	0
	KS-18-5-C05-80m	60837	1	0	0	0	0	0	0	0	0	0	0
	KS-18-5-C05-50m	37691	0	0	0	0	0	0	0	1	0	0	0
	KS-18-5-C05-30m	0	0	0	0	0	0	0	0	0	0	0	0
	KS-18-5-C05-25m	182049	0	0	0	0	0	0	5	27	0	0	0
	KS-18-5-C05-15m	41632	1	0	0	0	1	0	79	0	0	0	0
	KS-18-5-C05-10m	6494	0	0	0	0	0	0	12	1	0	0	0
	KS-18-5-C05-5m	62981	20488	0	0	0	0	0	0	42426	0	0	0
	KS-18-5-C05-0m	58093	0	0	0	0	0	0	0	57566	0	0	0
	KS-18-5-C06-300m	47349	0	0	0	0	0	0	0	0	0	0	0
	KS-18-5-C06-200m	63343	0	0	0	0	0	0	0	2	0	0	0
	KS-18-5-C06-150m	70642	0	0	0	0	0	0	0	1	0	0	0
	KS-18-5-C06-125m	72379	4	0	0	0	0	0	0	2	0	0	0
	KS-18-5-C06-100m	38330	7579	0	0	0	0	0	0	0	0	0	0
	KS-18-5-C06-80m	70732	0	0	0	0	0	0	0	70722	0	0	0
	KS-18-5-C06-50m	0	0	0	0	0	0	0	0	0	0	0	0
	KS-18-5-C06-30m	0	0	0	0	0	0	0	0	0	0	0	0
	KS-18-5-C06-25m	44317	22560	0	0	0	0	0	0	0	0	0	0
	KS-18-5-C06-15m	0	0	0	0	0	0	0	0	0	0	0	0
	KS-18-5-C06-10m	65869	0	0	0	0	0	0	0	25850	0	0	0
	KS-18-5-C06-5m	73989	18469	0	0	0	0	0	0	19008	0	0	0
	KS-18-5-C06-0m	43892	1	0	0	0	0	0	0	20810	0	0	0
	KS-18-5-C07-300m	59424	0	0	0	0	0	0	0	2	0	0	0
	KS-18-5-C07-200m	49627	0	0	0	0	0	0	0	1	0	0	0
	KS-18-5-C07-150m	49902	1	0	0	0	0	0	0	1	0	0	0
	KS-18-5-C07-125m	35356	1	0	0	0	0	0	0	0	0	0	0
	KS-18-5-C07-100m	55456	0	0	0	0	0	0	0	19087	0	0	0
	KS-18-5-C07-80m	66993	0	0	0	0	0	0	0	0	0	0	0
	KS-18-5-C07-50m	53589	0	0	0	0	0	0	0	1	0	0	0
	KS-18-5-C07-30m	0	0	0	0	0	0	0	0	0	0	0	0
	KS-18-5-C07-25m	0	0	0	0	0	0	0	0	0	0	0	0
	KS-18-5-C07-15m	20581	0	0	0	0	0	0	0	0	0	0	0
	KS-18-5-C07-10m		0	0	0	0	0	0	0	0	0	0	0
	KS-18-5-C07-5m	37767	0	0	0	0	0	0	0	0	0	0	0
	KS-18-5-C07-0m	49803	0	0	0	0	0	0	0	0	0	0	0
	KS-18-5-C08-300m	67797	0	0	0	0	0	0	0	0	0	0	0
	KS-18-5-C08-200m	53531	0	0	0	0	0	0	0	3	0	0	0
	KS-18-5-C08-150m	44068	0	0	0	0	0	0	0	0	0	0	0
	KS-18-5-C08-125m	52239	0	0	0	0	0	0	0	1	0	0	0
	KS-18-5-C08-100m	63871	0	0	0	0	0	0	0	5573	0	5	0
	KS-18-5-C08-80m	51815	0	0	0	0	0	0	0	37673	0	0	0
	KS-18-5-C08-50m	0	0	0	0	0	0	0	0	0	0	0	0
	KS-18-5-C08-30m	0	0	0	0	0	0	0	0	0	0	0	0
	KS-18-5-C08-25m	2	0	0	0	0	0	0	0	0	0	0	0
	KS-18-5-C08-15m	0	0	0	0	0	0	0	0	0	0	0	0
	KS-18-5-C08-10m	0	0	0	0	0	0	0	0	0	0	0	0
	KS-18-5-C08-5m	0	0	0	0	0	0	0	0	0	0	0	0
	KS-18-5-C08-0m	49275	1	0	0	0	0	0	0	5850	0	0	0
	KS-18-5-C09-300m	69271	1	0	0	0	1	0	0	1	0	0	0
	KS-18-5-C09-200m	58756	0	0	0	0	0	0	0	0	0	0	0
	KS-18-5-C09-150m	52291	0	0	0	0	0	0	0	8467	0	0	0
	KS-18-5-C09-125m	61575	0	0	0	0	0	0	0	47890	0	0	0
	KS-18-5-C09-100m	45095	0	0	0	0	0	0	0	3	0	0	0
	KS-18-5-C09-80m	58661	9416	0	0	0	0	0	0	31201	0	0	0
	KS-18-5-C09-50m	48577	0	0	0	0	0	0	0	3	0	0	0
	KS-18-5-C09-30m	45812	0	0	0	0	0	0	0	44724	0	0	0
	KS-18-5-C09-25m	15429	0	0	0	0	0	0	0	3	0	0	0
	KS-18-5-C09-15m	50377	50044	0	0	0	0	0	0	0	0	0	0
	KS-18-5-C09-10m	46963	0	0	0	0	0	0	0	46685	0	0	0
	KS-18-5-C09-5m	15340	1	0	0	0	0	0	0	9	0	0	0
	KS-18-5-C09-0m	7426	0	0	0	0	0	0	0	7406	0	0	0
