# Supplementary material for: Comparison of species-specific qPCR and metabarcoding methods to detect small pelagic fish distribution from open ocean environmental DNA
Source: PLoS One. 2022 Sep 7;17(9):e0273670. doi: 10.1371/journal.pone.0273670 (PMC9451083; doi:10.1371/journal.pone.0273670)
Supplement: S6 Table — (XLSX) [file pone.0273670.s009.xlsx]

## Sheet:  
	S6 Table. qPCR quantity (copies/μL) for all OceanDNA samples
	sample id	sample name	Scomber japonicus		Scomber australasicus		Engraulis japonicus		Cololabis saira		Sardinops melanostictus		Trachurus japonicus
	1	KS-18-5-B01-300m	0	0	0	0	0	0	0	0	0	0	0	0
	2	KS-18-5-B01-200m	0	0	0	0	0	0	0	0	0	0	0	0
	3	KS-18-5-B01-150m	0	0	0	0	0	0	0	0	0	0	0	0
	4	KS-18-5-B01-125m	0	0	0	0	0	0	0	0	0	0	0	0
	5	KS-18-5-B01-100m	0	0	0	0	0	0	0	0	0	0	0	0
	6	KS-18-5-B01-80m	0	0	0	0	0	0	0	0	0	0	0	0
	7	KS-18-5-B01-50m	0	0	0	0	0	0	0	0	0	0	0	0
	8	KS-18-5-B01-30m	0	0	0	0	0	0	0	0	0	0	0	0
	9	KS-18-5-B01-25m	0	0	0	0	0	0	0	0	0	0	0	0
	10	KS-18-5-B01-15m	0	0	0	0	0	0	0	0	0	0	0	0
	11	KS-18-5-B01-10m	0	0	0	0	0	0	0	0	0	0	0	0
	12	KS-18-5-B01-5m	0	0	0	0	0	0	0	0	0	0	0	0
	13	KS-18-5-B01-0m	0	0	0	0	0	0	0	0	0	0	0	0
	14	KS-18-5-B02-300m	0	0	0	0	0	0	0	0	0	0	0	0
	15	KS-18-5-B02-200m	0	0	0	0	0	0	0	0	0	0	0	0
	16	KS-18-5-B02-150m	0	0	0	0	0	0	0	0	0	0	0	0
	17	KS-18-5-B02-125m	0	0	0	0	0	0	0	0	0	0	0	0
	18	KS-18-5-B02-100m	0	0	0	0	0	0	0	0	0	0	0	0
	19	KS-18-5-B02-80m	0	0	0	0	0	0	0	0	0	0	0	0
	20	KS-18-5-B02-50m	0	0	0	0	0	0	0	0	0	0	0	0
	21	KS-18-5-B02-30m	0	0	0	0	0	0	0	0	0	0	0	0
	22	KS-18-5-B02-25m	0	0	0	0	0.553623	0	0	0	0	0	0	0
	23	KS-18-5-B02-15m	0	0	0	0	0	0	0	0	0	0	0	0
	24	KS-18-5-B02-10m	0	0	0	0	0	0	0	0	0	0	0	0
	25	KS-18-5-B02-5m	0	0	0	0	0	0	0	0	0	0	0	0
	26	KS-18-5-B02-0m	0	0	0	0	0	0	0	0	0	0	0	0
	27	KS-18-5-B03-300m	0	0.284869	0	0	0	0	0	0	2.58805	0	0	0
	28	KS-18-5-B03-200m	0	1.21502	0	0	0	0	0	0	1.94154	0.163087	0	0
	29	KS-18-5-B03-150m	0	0	0	0	0	0	0	0	0	0	0	0
	30	KS-18-5-B03-125m	0	0	0	0	0	0	0	0	0	0	0	0
	31	KS-18-5-B03-100m	0.349299	0	0	0	0	0	0	0	0	0	0	0
	32	KS-18-5-B03-80m	0	0	0	0	0	0	0	0	0	0	0	0
	33	KS-18-5-B03-50m	0	0.398295	0	0	0	0	0	0	0	0	0	0
	34	KS-18-5-B03-30m	0	0	0	0	0	0	0	0	0	0	0	0
	35	KS-18-5-B03-25m	0	0.35188	0	0	0.0616558	1.30806	0	0	0	0	0	0
	36	KS-18-5-B03-15m	0	0	0	0	0	0	0	0	0	0	0	0
	37	KS-18-5-B03-10m	0	0	0	0	0	0	0	0	0	0	0	0
	38	KS-18-5-B03-5m	0	0	0	0	0	0	0	0	0	0	0	0
	39	KS-18-5-B03-0m	0	0	0	0	0	0	0	0	0	0	0	0
	40	KS-18-5-B04-300m	0.405994	0	0	0	0	0	0	0	2.08629	0	0	0
	41	KS-18-5-B04-200m	0	0	0	0	0	0	0	0	0	0	0	0
	42	KS-18-5-B04-150m	0	0	0	0	0	0	0	0	1.20236	0	0	0
	43	KS-18-5-B04-125m	0	0	0	0	0	0	0	0	0.50549	1.44153	0	0
	44	KS-18-5-B04-100m	0	0	0	0	0	0	0	0	0	0	0	0
	45	KS-18-5-B04-80m	0	0	0	0	0	0	0	0	0	0.351058	0	0
	46	KS-18-5-B04-50m	0	0	0	0	0	0	0	0	0.725061	0.301035	0	0
	47	KS-18-5-B04-30m	0	0	0	0	0	0	0	0	0	0	0	0
	48	KS-18-5-B04-25m	0	0	0	0	0	0	0	0	0	0	0	0
	49	KS-18-5-B04-15m	0	0	0	0	0	0	0	0	0	0	0	0
	50	KS-18-5-B04-10m	0	0.3005	0	0	0	0	0	0	0	0	0	0
	51	KS-18-5-B04-5m	0	0	0	0	0	0	0	0	0	0	0	0
	52	KS-18-5-B04-0m	0.419186	0	0	0	0	0	0.89867	0	0	0	0	0
	53	KS-18-5-B05-300m	0	0	0	0	0	0	0	0	0	0.902166	0	0
	54	KS-18-5-B05-200m	0	0	0	0	0.220477	0	0	0	0	0	0	0
	55	KS-18-5-B05-150m	0	0	0	0	0	0	0	0	0	0	0	0
	56	KS-18-5-B05-125m	0	0	0	0	0	0	0	0	0	0	0	0
	57	KS-18-5-B05-100m	0	0.367567	0	0	0	0	0	0	0	0.281834	0	0
	58	KS-18-5-B05-80m	0.42122	0	0	0	0	0	0	0	0	0	0	0
	59	KS-18-5-B05-50m	0	0	0	0	0	0	0	0	0	0	0	0
	60	KS-18-5-B05-30m	0	0	0	0	0	0	0	0	0	0	0	0
	61	KS-18-5-B05-25m	0	0	0	0	0.567993	0.800715	0	0	0	0	0	0
	62	KS-18-5-B05-15m	0	0	0	0	0	0	0	0	5.2813	2.8897	0	0
	63	KS-18-5-B05-10m	0.360047	0	0	0	0	0	0	0	0.359762	0	0	0
	64	KS-18-5-B05-5m	0	0	0	0	0	0	0	0	0.679618	0	0	0
	65	KS-18-5-B05-0m	0	0	0	0	0	0	0	0	0	0	0	0
	66	KS-18-5-B06-300m	0.998838	0.973164	0	0	0	0	0	0	0	1.21431	0	0
	67	KS-18-5-B06-200m	0	0	0	0	0	0	0	0	0	0	0	0
	68	KS-18-5-B06-150m	0	0	0	0	0	0	0	0	0	0	0	0
	69	KS-18-5-B06-125m	0	0.848339	0	0	0	0	0	0	0.912075	0	0	0
	70	KS-18-5-B06-100m	0	1.09011	0	0	0	0	0	0	0	0	0	0
	71	KS-18-5-B06-80m	2.70359	1.11755	0	0	0	0	0	0	2.08756	0	0	0
	72	KS-18-5-B06-50m	0	2.32972	0	0	0	0	0	0	0	0	0	0
	73	KS-18-5-B06-30m	0	0	0	0	0	0	0	0	0	0	0	0
	74	KS-18-5-B06-25m	0	0	0	0	0	0	0	0	0	0.876467	0	0
	75	KS-18-5-B06-15m	0	0	0	0	0	0	0	0	0.290789	2.03496	0	0
	76	KS-18-5-B06-10m	0	0	0	0	0	0.134301	0	0	0.857393	1.6532	0	0
	77	KS-18-5-B06-5m	0	0	0	0	0	0	0	0	0	0	0	0
	78	KS-18-5-B06-0m	0	0	0	0	0	0.619913	0	0	0	0.971364	0	0
	79	KS-18-5-B07-300m	0	0	0	0	0	0	0	0	0.545249	1.09558	0	0
	80	KS-18-5-B07-200m	1.76719	0	0	0	0	0	0	0	7.55193	2.87676	0	0
	81	KS-18-5-B07-150m	0	0	0	0	0	0	0	0	0.243301	0	0	0
	82	KS-18-5-B07-125m	0	0.502602	0	0	0	0.589444	0	0	0.276026	1.67944	0	0
	83	KS-18-5-B07-100m	0	0	0	0	0	0	0	0	0	0	0	0
	84	KS-18-5-B07-80m	0	0	0	0	0	0	0	0	0	0	0	0
	85	KS-18-5-B07-50m	0	0	0	0	0	0	0	0	0	0.730419	0	0
	86	KS-18-5-B07-30m	0	0	0	0	2.00455	2.08067	0	0	0.459847	0.624038	0	0
	87	KS-18-5-B07-25m	0	0	0	0	0	0	0	0	0	0	0	0
	88	KS-18-5-B07-15m	0.419812	0	0	0	0	0	0	0	0.461175	0	0	0
	89	KS-18-5-B07-10m	0	0	0	0	0	0	0	0	0	0	0	0
	90	KS-18-5-B07-5m	0	0	0	0	0	0	0	0	0	0	0	0
	91	KS-18-5-B07-0m	0	0	0	0	0	0	0	0	0	0	0	0
	92	KS-18-5-B08-300m	0.434464	0	0	0	0	0	0	0	3.90826	2.61868	0	0
	93	KS-18-5-B08-200m	0	0	0	0	0	0	0	0	4.65004	0	0	0
	94	KS-18-5-B08-150m	0	0	0	0	0	0	0	0	0	0.933306	0	0
	95	KS-18-5-B08-125m	0	0	0	0	0	0	0	0	0.468824	0.445792	0	0
	96	KS-18-5-B08-100m	0	0	0	0	0	0.570411	0	0	0	0	0	0
	97	KS-18-5-B08-80m	0	0	0	0	0	0	0	0	0	2.96064	0	0
	98	KS-18-5-B08-50m	0	0	0	0	0	0	0	0	0	1.20431	0	0
	99	KS-18-5-B08-30m	0	0	0	0	0	0	0	0	0	0	0	0
	100	KS-18-5-B08-25m	0	0	0	0	0	0	0	0	0	0	0	0
	101	KS-18-5-B08-15m	0	0	0	0	0	0	0	0	0.665272	3.54957	0	0
	102	KS-18-5-B08-10m	0	0	0	0	0	0	0	0	0	2.07451	0	0
	103	KS-18-5-B08-5m	0	0	0	0	0	0	0	0	0	0	0	0
	104	KS-18-5-B08-0m	0	0	0	0	0	0	0	0	0	0	0	0
	105	KS-18-5-B09-300m	0	0	0	0	0	0	0	0	0	1.62347	0	0
	106	KS-18-5-B09-200m	0	0	0	0	0	0	0	0	0	1.28709	0	0
	107	KS-18-5-B09-150m	0	0	0	0	0	0	0	0	0	0	0	0
	108	KS-18-5-B09-125m	0	0	0	0	0	0	0	0	2.06853	1.14379	0	0
	109	KS-18-5-B09-100m	0	0.569512	0	0	0	0	0	0	2.19235	5.56938	0	0
	110	KS-18-5-B09-80m	0	0	0	0	0	0	0	0	0	0	0	0
	111	KS-18-5-B09-50m	0	0	0	0	0	0	0	0	0	0	0	0
	112	KS-18-5-B09-30m	0	0	0	0	0	0	0	0	0	0	0	0
	113	KS-18-5-B09-25m	0	0	0	0	0	0	0	0	0	0.845148	0	0
	114	KS-18-5-B09-15m	0	0	0	0	0	0	0	0	18.5787	21.01	0	0
	115	KS-18-5-B09-10m	0	0	0	0	0	0	0	0	0	0	0	0
	116	KS-18-5-B09-5m	0	0	0	0	0	0	0	0	0	0	0	0
	117	KS-18-5-B09-0m	0	0	0	0	0	0	0	0	0	0	0	0
	118	KS-18-5-C00-300m	0	0	0	0	0	0	0	0	7.8	2.68	0	0
	119	KS-18-5-C00-200m	0	3.52	0	0	0	0	0	0	17.28	10.56	0	0
	120	KS-18-5-C00-150m	0	1.68	0	0	0	1.32	0	0	0.4	0.96	0	0
	121	KS-18-5-C00-125m	2.28	0	0	0	0	0	0	0	0.32	1.16	0	0
	122	KS-18-5-C00-100m	0	0	0	0	0	0	0	0	0.88	0	0	0
	123	KS-18-5-C00-80m	0	0	0	0	0	0	0	0	0	0.36	0	0
	124	KS-18-5-C00-50m	0	0	0	0	0	0	0	0	0.72	0.36	0	0
	125	KS-18-5-C00-30m	0	0	0	0	0	0	0	0	7.2	11.92	0	0
	126	KS-18-5-C00-25m	0	0	0	0	0	0	0	0	0.36	1.48	0	0
	127	KS-18-5-C00-15m	0	0	0	0	0	0	0	0	2.72	0.52	0	0
	128	KS-18-5-C00-10m	0	0	0	0	0	0	0	0	9.08	8.72	0	0
	129	KS-18-5-C00-5m	0	0	0	0	2.32	1.24	0	0	0	0.72	0	0
	130	KS-18-5-C00-0m	0	0	0	0	0	0	0	0	0	0.76	0	0
	131	KS-18-5-C01-300m	0	0.36	0	0	0	0	0	0	2.56	2.96	0	0
	132	KS-18-5-C01-200m	0.8	0	0	0	0	0	0	0	7.72	4.8	0	0
	133	KS-18-5-C01-150m	4.12	2.48	0	0	0	0	0	0	3.2	5.4	0	0
	134	KS-18-5-C01-125m	0.96	3.36	0	0	0	0	0	0	2.72	1.56	0	0
	135	KS-18-5-C01-100m	0	0	0	0	0	0	0	0	0.4	0.96	0	0
	136	KS-18-5-C01-80m	1.72	0	0	0	4.76	14.28	0	0	0.28	0	0	0
	137	KS-18-5-C01-50m	0	1.16	0	0	0	0	0	0	0	0	0	0
	138	KS-18-5-C01-30m	0	1.88	0	0	0	0	0	0	1.44	0.8	0	0
	139	KS-18-5-C01-25m	0	0	0	0	0	0	0	0	2.36	2.36	0	0
	140	KS-18-5-C01-15m	0	0	0	0	0	0	0	0	0.44	0.44	0	0
	141	KS-18-5-C01-10m	0	0	0	0	0	0	0	0	0	0	0	0
	142	KS-18-5-C01-5m	0	0	0	0	0	0	0	0	0	0	0	0
	143	KS-18-5-C01-0m	0	0	0	0	0	0	0	0	0.36	1.8	0	0
	144	KS-18-5-C02-300m	0	0	0	0	0	0	0	0	0	0.92	0	0
	145	KS-18-5-C02-200m	0	0	0.6	0	2.64	0	0	0	1.76	1.32	0	0
	146	KS-18-5-C02-150m	2.92	0.8	0	0	0	0	0	0	0.4	0	0	0
	147	KS-18-5-C02-125m	0	0	0	0	3.08	0	0	0	0	0	0	0
	148	KS-18-5-C02-100m	0.8	0	0.68	0	0	0	0	0	0.36	1.36	0	0
	149	KS-18-5-C02-80m	0	3	1.52	0.4	0	0	0	0	0.88	3.36	0	0
	150	KS-18-5-C02-50m	0	0	0	0	0	0	0	0	9.04	9.96	0	0
	151	KS-18-5-C02-30m	0	0	0	0	0	0	0	0	2.56	1.16	0	0
	152	KS-18-5-C02-25m	0	0	0	0	0	0	0	0	0	0	0	0
	153	KS-18-5-C02-15m	0	0	0	0	0	0	0	0	0	0.36	0	0
	154	KS-18-5-C02-10m	0	0	0	0	0	0	0	0	0	0	0	0
	155	KS-18-5-C02-5m	56.96	60.52	0	0	0	0	0	0	0	0.4	0	0
	156	KS-18-5-C02-0m	0.36	0	0	0	0	0	374944	403900	0	1.12	0	0
	157	KS-18-5-C03-300m	1.12	0	0	0	0	0	0	0	0.4	0.44	0	0
	158	KS-18-5-C03-200m	0	0	1.24	0	0	0	0	0	0.8	1.2	0	0
	159	KS-18-5-C03-150m	0	0	0	0	0	0	0	0	0.68	0	0	0
	160	KS-18-5-C03-125m	0	0	0	0.44	0	0	0	0	1.12	0.32	0	0
	161	KS-18-5-C03-100m	0	0	0	0	0	0	0	0	0	1.2	0	0
	162	KS-18-5-C03-80m	0	0	0	0	0	0	0	0	0.44	0.44	0	0
	163	KS-18-5-C03-50m	0	0	0	0	0	0	0	0	0.84	0	0	0
	164	KS-18-5-C03-30m	0	0	0	0	0	0	0	0	0.48	0.4	0	0
	165	KS-18-5-C03-25m	0	0	0	0	0	0	0	0	0.4	0.32	0	0
	166	KS-18-5-C03-15m	0	0	0	0	0	0	0	0	0.44	0.36	0	0
	167	KS-18-5-C03-10m	0	0	0	0	0	0	0	0	0	0.36	0	0
	168	KS-18-5-C03-5m	0	0	0	0	0	0	0	0	0	1.08	0	0
	169	KS-18-5-C03-0m	0	0	0.56	0	0	0	0	0	0.4	0	0	0
	170	KS-18-5-C04-300m	0	0	0	0	0	0	0	0	1.32	0	0	0
	171	KS-18-5-C04-200m	0	1.28	0	0	1.64	0	0	0	3.4	1.84	0	0
	172	KS-18-5-C04-150m	1.08	0	0	0	0	0	0	0	0.4	0.24	0	0
	173	KS-18-5-C04-125m	0	0	0	0	0	0	0	0	0.4	0.04	0	0
	174	KS-18-5-C04-100m	0	0	0	0	0	0	0	0	0.48	0.4	0	0
	175	KS-18-5-C04-80m	0	0	0	0	0	0	0	0	0	0	0	0
	176	KS-18-5-C04-50m	0	0	0	0.36	0	0	0	0	0	0	0	0
	177	KS-18-5-C04-30m	0	0	0	0	0	0	0	0	0	0	0	0
	178	KS-18-5-C04-25m	0.84	0	0.28	1.08	0	0	0	0	0.84	0	0	0
	179	KS-18-5-C04-15m	0.72	0	0	0	0	0	0	0	0	0	0	0
	180	KS-18-5-C04-10m	0	0	1.04	1.64	0	0	0	0	0.92	0.36	0	0
	181	KS-18-5-C04-5m	1.64	0	1.88	1.28	0	0	0	0	1.24	0.36	0	0
	182	KS-18-5-C04-0m	0	3.68	0	0	0	0	0	0	1.28	0.36	0	0
	183	KS-18-5-C05-300m	0	0	0	0	0	0	0	0	0.68	2.08	0	0
	184	KS-18-5-C05-200m	0	0	0	0	0	0	0	0	0	0.96	0	0
	185	KS-18-5-C05-150m	0	0	0	0	0	0	0	0	0.88	0.36	0	0
	186	KS-18-5-C05-125m	0	0	0	0	0	0	0	0	0.64	0.04	0	0
	187	KS-18-5-C05-100m	0	0	0	0	0	0	0	0	1.12	0.8	0	0
	188	KS-18-5-C05-80m	0	0	0	0	0	0	0	0	0	0.4	0	0
	189	KS-18-5-C05-50m	0	0	0	0	0	0	0	0	0.4	0	0	0
	190	KS-18-5-C05-30m	0	0	0	0	0	0	0	0	0	0.36	0	0
	191	KS-18-5-C05-25m	0.64	0	0	0	0	0	0	0	1.04	1.68	0	0
	192	KS-18-5-C05-15m	0	1.52	0	0	0	0	0	0	0	0	0	0
	193	KS-18-5-C05-10m	0	0	0	1.32	0	0	0	0	0.96	0	0	0
	194	KS-18-5-C05-5m	0	0	0	0.6	0	0	0	0	0	0.08	0	0
	195	KS-18-5-C05-0m	0	0	0	0	0	0	0	0	5.84	9.68	0	0
	196	KS-18-5-C06-300m	0	0	0	0	0	0	0	0	0.88	0.4	0	0
	197	KS-18-5-C06-200m	0	0	0	0	0	0	0	0	4.16	1.76	0	0
	198	KS-18-5-C06-150m	0	0	0	0	0	0	0	0	4.92	0.36	0	0
	199	KS-18-5-C06-125m	0	0	0	0	0	0	0	0	1.04	0.84	0	0
	200	KS-18-5-C06-100m	0	0	0	0	0	0	0	0	0.76	1.28	0	0
	201	KS-18-5-C06-80m	0	0	0	0	0	0	0	0	0.72	2	0	0
	202	KS-18-5-C06-50m	0	0	0	0	0	0	0	0	0	0	0	0
	203	KS-18-5-C06-30m	0	0	0	0	0	0	0	0	0.36	0.4	0	0
	204	KS-18-5-C06-25m	0	0	0	0	0	0	0	0	0.44	0.4	0	0
	205	KS-18-5-C06-15m	0	0	0	0	0	0	0	0	1.88	1.52	0	0
	206	KS-18-5-C06-10m	0.88	0	0	0	0	0	0	0	6	4.84	0	0
	207	KS-18-5-C06-5m	3.08	3.08	0	0	0	0	0	0	5.56	8.28	0	0
	208	KS-18-5-C06-0m	0	0	0	0	1.36	0	0	0	3.08	5.32	0	0
	209	KS-18-5-C07-300m	0	0	0	0	0	0	0	0	2.44	1.8	0	0
	210	KS-18-5-C07-200m	0	0	0	0	0	0	0	0	3.56	0.52	0	0
	211	KS-18-5-C07-150m	0	0	0	0	0	0	0	0	2.4	4	0	0
	212	KS-18-5-C07-125m	0	0	0	0	0	0	0	0	2.52	1.64	0	0
	213	KS-18-5-C07-100m	0	1	0	0	0	0	0	0	1.6	0.84	1	0
	214	KS-18-5-C07-80m	0	0	0	0	0	0	0	0	1.56	0.28	0	0
	215	KS-18-5-C07-50m	0	0.48	0	0	0	0	0	0	0.96	0.44	0	0
	216	KS-18-5-C07-30m	0	0	0	0	0	0	0	0	0.48	0	0	0
	217	KS-18-5-C07-25m	0	0	0	0	0	0	0	0	0	0	0	0
	218	KS-18-5-C07-15m	0	0	0	0	0	0	0	0	0	0	0	0
	219	KS-18-5-C07-10m	0	0	0	0	0	0	0	0	0	0	0	0
	220	KS-18-5-C07-5m	0	0	0	0	0	0	0	0	0	0	0	0
	221	KS-18-5-C07-0m	0	0	0	0	0	0	0	0	0.4	0.4	0	0
	222	KS-18-5-C08-300m	0	0	0	0	0	0	0	0	2.4	3.6	0	0
	223	KS-18-5-C08-200m	0	0.8	0	0	0	0	0	0	2.32	1.36	0	0
	224	KS-18-5-C08-150m	0	0.68	0	0	0	0	0	0	2.24	1.8	0	0
	225	KS-18-5-C08-125m	0	0	0	0	0	0	0	0	0.44	2.2	0	0
	226	KS-18-5-C08-100m	0	0	0	0	0	0	0	0	1.84	3.08	0	0
	227	KS-18-5-C08-80m	0	0	0	0	0	0	0	0	1.88	1.88	0	0
	228	KS-18-5-C08-50m	0	0	0	0	0	0	0	0	0.28	0.48	0	0
	229	KS-18-5-C08-30m	0	0	0	0	0	0	0	0	1.04	4.72	0	0
	230	KS-18-5-C08-25m	0	0	0	0	0	0	0	0	1.92	5.24	0	0
	231	KS-18-5-C08-15m	0	0	0	0	0	0	0	0	1.08	0.4	0	0
	232	KS-18-5-C08-10m	0	0	0	0	0	0	0	0	0.56	2.24	0	0
	233	KS-18-5-C08-5m	0	0	0	0	0	0	0	0	0.84	3.44	0	0
	234	KS-18-5-C08-0m	0	0	0	0	0	0	0	0	2.24	4.8	0	0
	235	KS-18-5-C09-300m	0	0	0	0	0	0	0	0	5.48	9.56	0	0
	236	KS-18-5-C09-200m	0	0	0	0	0	0	0	0	0.76	4.68	0	0
	237	KS-18-5-C09-150m	1.2	0	0	0	0	0	0	0	5.44	3.8	0	0
	238	KS-18-5-C09-125m	0	0	0	0	0	0	0	0	1.84	2.08	0	0
	239	KS-18-5-C09-100m	0	0	0	0	0	0	0	0	1	2.4	0	0
	240	KS-18-5-C09-80m	0	1.6	0	0	0	0	0	0	9.08	6.08	0	0
	241	KS-18-5-C09-50m	0.96	0	0	0	0	0	0	0	0.8	5.76	0	0
	242	KS-18-5-C09-30m	0	0	0	0	0	0	0	0	3.6	0.84	0	0
	243	KS-18-5-C09-25m	0	0.56	0	0	0	0	0	0	2.2	1.16	0	0
	244	KS-18-5-C09-15m	0	0	0	0	0	0	0	0	0.48	1.52	0	0
	245	KS-18-5-C09-10m	0	0	0	0	0	0	0	0	5.12	1.2	0	0
	246	KS-18-5-C09-5m	0	0	0	0	0	0	0	0	1.32	1.88	0	0
	247	KS-18-5-C09-0m	0	0	0	0	0	0	0	0	3.04	2.04	0	0
