# Supplementary material for: Comparison of species-specific qPCR and metabarcoding methods to detect small pelagic fish distribution from open ocean environmental DNA
Source: PLoS One. 2022 Sep 7;17(9):e0273670. doi: 10.1371/journal.pone.0273670 (PMC9451083; doi:10.1371/journal.pone.0273670)
Supplement: S7 Table — (XLSX) [file pone.0273670.s010.xlsx]

## Sheet:  
	S7 Table. Detection results of target fish by the qPCR and MiFish methods. Data based on B-line collected samples (a) and C-line collected samples (b). The ‘detection number’ means the number of samples that presence detection of target fish was observed. The ‘detection rate’ was calculated as: detection number / whole sample number of B-line (or C-line). The ‘ all detection rate’ referred to the…
		（a）		chub/blue mackerel	anchovy	sardine	saury	jack mackerel
		detection number	qPCR	16	7	28	0	0
			MiFish	8	2	17	3	0
			all	21	8	33	3	0
		detection rate	qPCR	0.2353	0.1029	0.4118	0	0
			MiFish	0.1176	0.0294	0.25	0.0441	0
			all	0.3088	0.1176	0.4853	0.0441	0
		（b）		chub/blue mackerel	anchovy	sardine	saury	jack mackerel
		detection number	qPCR	41	7	103	1	1
			MiFish	15	2	32	4	0
			alla	47	9	104	4	1
		detection rate	qPCR	0.3534	0.0603	0.8879	0.0086	0.0086
			MiFish	0.1293	0.0172	0.2759	0.0345	0
			all	0.4052	0.0776	0.8966	0.0345	0.0086
