# Supplementary material for: Comparison of species-specific qPCR and metabarcoding methods to detect small pelagic fish distribution from open ocean environmental DNA
Source: PLoS One. 2022 Sep 7;17(9):e0273670. doi: 10.1371/journal.pone.0273670 (PMC9451083; doi:10.1371/journal.pone.0273670)
Supplement: S9 Table — (XLSX) [file pone.0273670.s012.xlsx]

## Sheet:  
S9 Table. Temperature and chlorophyll-a concentration data recorded in the sampling area.
station	depth (m)	temperature (℃)	chlorophyll-a concentration (mg/m3)
B01	0	21.5059	0.67947
B01	5	21.5059	0.67947
B01	6	21.5059	0.67947
B01	7	21.5098	0.70826
B01	8	21.5107	0.65448
B01	9	21.5114	0.61545
B01	10	21.5113	0.6448
B01	11	21.5137	0.6049
B01	12	21.5146	0.64852
B01	13	21.5149	0.68072
B01	14	21.5149	0.73224
B01	15	21.515	0.76392
B01	16	21.5162	0.6517
B01	17	21.5165	0.69375
B01	18	21.5164	0.66819
B01	19	21.5144	0.69632
B01	20	21.5128	0.67328
B01	21	21.5161	0.69245
B01	22	21.518	0.68123
B01	23	21.5176	0.73399
B01	24	21.5174	0.78778
B01	25	21.5163	0.71356
B01	26	21.5162	0.68266
B01	27	21.5161	0.73971
B01	28	21.517	0.65213
B01	29	21.5183	0.64456
B01	30	21.519	0.64065
B01	31	21.5151	0.6885
B01	32	21.515	0.68132
B01	33	21.5144	0.70425
B01	34	21.5104	0.6401
B01	35	21.5098	0.66344
B01	36	21.5083	0.64331
B01	37	21.5073	0.67007
B01	38	21.5099	0.69087
B01	39	21.5069	0.71451
B01	40	21.5077	0.69701
B01	41	21.5063	0.67091
B01	42	21.5078	0.58809
B01	43	21.5069	0.61986
B01	44	21.5058	0.65983
B01	45	21.5092	0.69784
B01	46	21.5102	0.72689
B01	47	21.5114	0.62812
B01	48	21.5164	0.59827
B01	49	21.5183	0.59063
B01	50	21.518	0.57777
B01	51	21.5192	0.57894
B01	52	21.5198	0.58814
B01	53	21.5205	0.5946
B01	54	21.5157	0.58624
B01	55	21.4993	0.58814
B01	56	21.494	0.59375
B01	57	21.4904	0.57785
B01	58	21.4686	0.56099
B01	59	21.4554	0.55079
B01	60	21.4176	0.53525
B01	61	21.3326	0.47506
B01	62	21.2901	0.43323
B01	63	21.2626	0.41546
B01	64	21.2251	0.3997
B01	65	21.1785	0.38733
B01	66	21.117	0.37646
B01	67	21.0861	0.36954
B01	68	21.0548	0.36361
B01	69	21.0259	0.36614
B01	70	21.0286	0.36582
B01	71	21.0342	0.35415
B01	72	20.8453	0.334
B01	73	20.6855	0.31429
B01	74	20.6618	0.30836
B01	75	20.654	0.30299
B01	76	20.6533	0.30481
B01	77	20.6543	0.31001
B01	78	20.6553	0.31072
B01	79	20.6526	0.31262
B01	80	20.6475	0.31057
B01	81	20.6194	0.30085
B01	82	20.5962	0.2939
B01	83	20.5705	0.28781
B01	84	20.4459	0.27975
B01	85	20.4149	0.27746
B01	86	20.3902	0.27838
B01	87	20.3748	0.27489
B01	88	20.3255	0.26751
B01	89	20.3149	0.2681
B01	90	20.2858	0.26871
B01	91	20.0639	0.24049
B01	92	19.9751	0.21805
B01	93	19.9626	0.21803
B01	94	19.9553	0.21612
B01	95	19.9526	0.21364
B01	96	19.9375	0.21546
B01	97	19.9284	0.21818
B01	98	19.9033	0.21961
B01	99	19.8845	0.21426
B01	100	19.8651	0.21244
B01	101	19.8454	0.21019
B01	102	19.7718	0.20621
B01	103	19.7072	0.19909
B01	104	19.5882	0.19173
B01	105	19.5102	0.18713
B01	106	19.4521	0.18682
B01	107	19.4457	0.18366
B01	108	19.4452	0.18331
B01	109	19.4385	0.18392
B01	110	19.4245	0.18315
B01	111	19.4135	0.17902
B01	112	19.3997	0.17578
B01	113	19.3986	0.17597
B01	114	19.402	0.17582
B01	115	19.4058	0.17348
B01	116	19.3863	0.16941
B01	117	19.3855	0.16509
B01	118	19.3402	0.15892
B01	119	19.2812	0.15352
B01	120	19.1772	0.15011
B01	121	19.1514	0.14987
B01	122	19.1201	0.15018
B01	123	19.1014	0.15018
B01	124	19.0621	0.15018
B01	125	19.0367	0.15003
B01	126	19.0169	0.14756
B01	127	18.9986	0.15016
B01	128	18.9694	0.14873
B01	129	18.954	0.1435
B01	130	18.937	0.14366
B01	131	18.8992	0.14641
B01	132	18.8931	0.14652
B01	133	18.8824	0.14652
B01	134	18.8689	0.14652
B01	135	18.8467	0.14652
B01	136	18.8448	0.14622
B01	137	18.8422	0.14652
B01	138	18.8422	0.14652
B01	139	18.843	0.14652
B01	140	18.844	0.14622
B01	141	18.8538	0.14351
B01	142	18.7989	0.14316
B01	143	18.7331	0.14286
B01	144	18.7208	0.14286
B01	145	18.701	0.14286
B01	146	18.6859	0.14428
B01	147	18.6623	0.14423
B01	148	18.6332	0.13942
B01	149	18.6187	0.13919
B01	150	18.6133	0.13919
B01	151	18.6129	0.13919
B01	152	18.6113	0.13919
B01	153	18.6103	0.13919
B01	154	18.6103	0.13692
B01	155	18.6094	0.13645
B01	156	18.6032	0.13554
B01	157	18.6007	0.13553
B01	158	18.5992	0.13553
B01	159	18.5963	0.13553
B01	160	18.5963	0.13186
B01	161	18.5911	0.13187
B01	162	18.5817	0.13187
B01	163	18.5469	0.12866
B01	164	18.4881	0.12683
B01	165	18.3383	0.13191
B01	166	18.2447	0.13552
B01	167	18.2048	0.13793
B01	168	18.1694	0.14051
B01	169	18.1164	0.14408
B01	170	18.072	0.14651
B01	171	18.0633	0.14839
B01	172	18.062	0.15015
B01	173	18.0621	0.15018
B01	174	18.053	0.14841
B01	175	18.0412	0.14712
B01	176	18.0172	0.14986
B01	177	17.9994	0.14968
B01	178	17.9931	0.14954
B01	179	17.9675	0.15018
B01	180	17.94	0.15018
B01	181	17.8886	0.1527
B01	182	17.7339	0.15383
B01	183	17.5933	0.15061
B01	184	17.523	0.14657
B01	185	17.4601	0.14377
B01	186	17.3929	0.14073
B01	187	17.3489	0.13921
B01	188	17.3352	0.13919
B01	189	17.3158	0.13552
B01	190	17.3035	0.13405
B01	191	17.2896	0.13186
B01	192	17.2815	0.12853
B01	193	17.2663	0.12522
B01	194	17.2606	0.1224
B01	195	17.2358	0.11879
B01	196	17.2243	0.11557
B01	197	17.2161	0.11355
B01	198	17.195	0.11355
B01	199	17.1755	0.11211
B01	200	17.148	0.11057
B01	201	17.1299	0.11353
B01	202	17.1178	0.11355
B01	203	17.0915	0.11371
B01	204	17.0466	0.11707
B01	205	16.9887	0.11722
B01	206	16.9337	0.11722
B01	207	16.893	0.11722
B01	208	16.8569	0.11722
B01	209	16.8364	0.11722
B01	210	16.8348	0.11722
B01	211	16.8356	0.11722
B01	212	16.7673	0.11722
B01	213	16.7258	0.11722
B01	214	16.6881	0.11949
B01	215	16.6384	0.12407
B01	216	16.5786	0.12454
B01	217	16.5031	0.12952
B01	218	16.3757	0.13825
B01	219	16.2555	0.14875
B01	220	16.2223	0.15016
B01	221	16.2079	0.15018
B01	222	16.204	0.15018
B01	223	16.1916	0.15018
B01	224	16.163	0.15018
B01	225	16.1178	0.14957
B01	226	16.0469	0.14487
B01	227	15.9957	0.14286
B01	228	15.9681	0.14286
B01	229	15.946	0.14101
B01	230	15.9293	0.13917
B01	231	15.9259	0.13919
B01	232	15.9187	0.13919
B01	233	15.8968	0.13638
B01	234	15.8657	0.13553
B01	235	15.8525	0.13237
B01	236	15.8465	0.13187
B01	237	15.8282	0.13171
B01	238	15.7959	0.12732
B01	239	15.7117	0.12207
B01	240	15.6221	0.1209
B01	241	15.5674	0.12088
B01	242	15.5563	0.12088
B01	243	15.5363	0.12088
B01	244	15.496	0.12088
B01	245	15.4593	0.12088
B01	246	15.42	0.12088
B01	247	15.3691	0.11758
B01	248	15.3298	0.11722
B01	249	15.2737	0.11722
B01	250	15.2373	0.11722
B01	251	15.2049	0.11722
B01	252	15.1827	0.11722
B01	253	15.1537	0.11722
B01	254	15.1032	0.11722
B01	255	15.0642	0.11722
B01	256	15.025	0.11461
B01	257	14.9907	0.11355
B01	258	14.9624	0.11355
B01	259	14.9193	0.11104
B01	260	14.8541	0.1099
B01	261	14.8164	0.10989
B01	262	14.8018	0.10989
B01	263	14.7835	0.10989
B01	264	14.7701	0.10989
B01	265	14.7484	0.10989
B01	266	14.7268	0.10989
B01	267	14.7072	0.10989
B01	268	14.6889	0.11004
B01	269	14.6728	0.11353
B01	270	14.6422	0.11003
B01	271	14.5957	0.10989
B01	272	14.5602	0.11006
B01	273	14.5109	0.11291
B01	274	14.4585	0.11255
B01	275	14.4131	0.10988
B01	276	14.3844	0.10989
B01	277	14.3634	0.10989
B01	278	14.3508	0.10989
B01	279	14.3094	0.10989
B01	280	14.2331	0.10989
B01	281	14.1772	0.10989
B01	282	14.1403	0.10989
B01	283	14.0777	0.1106
B01	284	14.0582	0.1121
B01	285	14.0215	0.10994
B01	286	13.988	0.10989
B01	287	13.9728	0.10989
B01	288	13.9601	0.1108
B01	289	13.9449	0.10989
B01	290	13.9249	0.10989
B01	291	13.9139	0.10989
B01	292	13.8848	0.10989
B01	293	13.7998	0.11131
B01	294	13.7336	0.11349
B01	295	13.6789	0.11174
B01	296	13.6441	0.11044
B01	297	13.6291	0.11142
B01	298	13.6172	0.11353
B01	299	13.6081	0.11355
B01	300	13.5941	0.11355
B01	301	13.5729	0.11355
B01	302	13.5427	0.11579
B01	303	13.524	0.11692
B01	304	13.5115	0.11722
B01	305	13.5086	0.11722
B01	306	13.481	0.11722
B01	307	13.4416	0.11722
B01	308	13.4154	0.11722
B01	309	13.3503	0.11722
B01	310	13.3202	0.11722
B01	311	13.3043	0.11722
B01	312	13.2871	0.11722
B01	313	13.2707	0.11722
B01	314	13.2642	0.12066
B01	315	13.239	0.12088
B01	316	13.2023	0.11938
B01	317	13.1898	0.11733
B01	318	13.1387	0.11722
B01	319	13.1211	0.11722
B01	320	13.0997	0.11722
B01	321	13.0758	0.11722
B01	322	13.0597	0.11722
B01	323	13.0478	0.11768
B01	324	13.0118	0.11723
B01	325	12.9478	0.11722
B01	326	12.8559	0.11722
B01	327	12.7828	0.11722
B01	328	12.7109	0.11722
B01	329	12.6492	0.11722
B01	330	12.5814	0.11722
B01	331	12.5179	0.11722
B01	332	12.4418	0.11722
B01	333	12.313	0.11722
B01	334	12.2394	0.11722
B01	335	12.1517	0.11678
B01	336	12.0226	0.11539
B01	337	11.9478	0.11569
B01	338	11.8846	0.11693
B01	339	11.7913	0.11693
B01	340	11.6675	0.11546
B01	341	11.585	0.11353
B01	342	11.5127	0.11436
B01	343	11.4919	0.11603
B01	344	11.4737	0.11471
B01	345	11.4432	0.11355
B01	346	11.4	0.11355
B01	347	11.3862	0.1158
B01	348	11.3761	0.11722
B01	349	11.3655	0.11722
B01	350	11.3479	0.11707
B01	351	11.3356	0.11722
B01	352	11.3314	0.11722
B01	353	11.3242	0.11722
B01	354	11.3141	0.11722
B01	355	11.3041	0.11722
B01	356	11.2772	0.11722
B01	357	11.2513	0.11722
B01	358	11.2235	0.11722
B01	359	11.1557	0.11722
B01	360	11.1274	0.11722
B01	361	11.1242	0.11722
B01	362	11.1156	0.11722
B01	363	11.0949	0.11722
B01	364	11.0087	0.11722
B01	365	10.9773	0.11722
B01	366	10.9321	0.11722
B01	367	10.8906	0.11722
B01	368	10.8777	0.11722
B01	369	10.8642	0.11722
B01	370	10.8542	0.11722
B01	371	10.8457	0.11722
B01	372	10.8142	0.11722
B01	373	10.7799	0.11722
B01	374	10.7422	0.11722
B01	375	10.7185	0.11722
B01	376	10.5544	0.11722
B01	377	10.4164	0.11722
B01	378	10.3775	0.11722
B01	379	10.3403	0.11722
B01	380	10.3148	0.11722
B01	381	10.3017	0.11722
B01	382	10.2856	0.11722
B01	383	10.2477	0.11722
B01	384	10.1913	0.11722
B01	385	10.1415	0.11722
B01	386	10.1154	0.11722
B01	387	10.0274	0.11722
B01	388	9.9461	0.11722
B01	389	9.8801	0.11722
B01	390	9.8485	0.11722
B01	391	9.8415	0.11722
B01	392	9.8225	0.11722
B01	393	9.7926	0.11722
B01	394	9.7185	0.11722
B01	395	9.6374	0.11722
B01	396	9.5806	0.11722
B01	397	9.5417	0.11722
B01	398	9.517	0.11722
B01	399	9.5042	0.11722
B01	400	9.4772	0.11722
B02	0	21.5611	0.33223
B02	5	21.5589	0.32247
B02	6	21.5571	0.32006
B02	7	21.5576	0.33214
B02	8	21.5575	0.32752
B02	9	21.5579	0.32033
B02	10	21.5595	0.32454
B02	11	21.5599	0.33007
B02	12	21.5599	0.34696
B02	13	21.5596	0.36208
B02	14	21.5594	0.38029
B02	15	21.5595	0.38936
B02	16	21.5599	0.39178
B02	17	21.5596	0.39879
B02	18	21.5596	0.46035
B02	19	21.559	0.46454
B02	20	21.5593	0.48254
B02	21	21.5591	0.50889
B02	22	21.5593	0.50671
B02	23	21.5596	0.50403
B02	24	21.5602	0.48119
B02	25	21.5605	0.50571
B02	26	21.5606	0.51831
B02	27	21.5609	0.53325
B02	28	21.5607	0.5836
B02	29	21.5604	0.57475
B02	30	21.5603	0.57311
B02	31	21.5605	0.57264
B02	32	21.56	0.5642
B02	33	21.5607	0.56255
B02	34	21.5607	0.58072
B02	35	21.5611	0.58559
B02	36	21.5611	0.59616
B02	37	21.5604	0.60748
B02	38	21.5601	0.60995
B02	39	21.5602	0.61912
B02	40	21.5601	0.6279
B02	41	21.5605	0.62543
B02	42	21.5608	0.60857
B02	43	21.5612	0.5727
B02	44	21.5607	0.61029
B02	45	21.5592	0.62963
B02	46	21.5598	0.61333
B02	47	21.5602	0.61279
B02	48	21.5603	0.60532
B02	49	21.5601	0.60241
B02	50	21.56	0.59854
B02	51	21.5608	0.5971
B02	52	21.5608	0.6075
B02	53	21.5608	0.64524
B02	54	21.561	0.66655
B02	55	21.5574	0.59618
B02	56	21.5363	0.57296
B02	57	21.5319	0.55702
B02	58	21.5258	0.56604
B02	59	21.5225	0.56224
B02	60	21.5215	0.54065
B02	61	21.481	0.52697
B02	62	21.4058	0.48159
B02	63	21.1407	0.41289
B02	64	20.8891	0.33893
B02	65	20.7745	0.34052
B02	66	20.6593	0.36991
B02	67	20.512	0.35376
B02	68	20.4731	0.35708
B02	69	20.4565	0.36224
B02	70	20.4285	0.37986
B02	71	20.4024	0.37241
B02	72	20.3597	0.37465
B02	73	20.3458	0.34752
B02	74	20.3404	0.34242
B02	75	20.3404	0.34574
B02	76	20.3445	0.3843
B02	77	20.3586	0.37018
B02	78	20.4186	0.33693
B02	79	20.436	0.32682
B02	80	20.4853	0.33043
B02	81	20.4764	0.34802
B02	82	20.4828	0.3672
B02	83	20.5926	0.34697
B02	84	20.6296	0.31869
B02	85	20.6111	0.32548
B02	86	20.3543	0.33596
B02	87	20.2182	0.35157
B02	88	20.0931	0.32506
B02	89	20.0241	0.29736
B02	90	19.9833	0.29082
B02	91	19.9387	0.27923
B02	92	19.8809	0.27699
B02	93	19.855	0.27635
B02	94	19.7891	0.26992
B02	95	19.6571	0.26228
B02	96	19.5841	0.2599
B02	97	19.5373	0.24794
B02	98	19.3794	0.2372
B02	99	19.2828	0.23539
B02	100	19.252	0.23783
B02	101	19.2206	0.23742
B02	102	19.2156	0.24335
B02	103	19.208	0.24435
B02	104	19.2051	0.24168
B02	105	19.2031	0.23811
B02	106	19.1827	0.22791
B02	107	19.1515	0.23383
B02	108	19.1057	0.23691
B02	109	19.0322	0.23914
B02	110	18.74	0.21164
B02	111	18.4473	0.18882
B02	112	18.3819	0.18242
B02	113	18.3774	0.18295
B02	114	18.3771	0.18304
B02	115	18.3459	0.18315
B02	116	18.315	0.18016
B02	117	18.2847	0.17464
B02	118	18.2522	0.17068
B02	119	18.2138	0.16714
B02	120	18.1617	0.16142
B02	121	18.1013	0.15784
B02	122	18.0753	0.15362
B02	123	17.9483	0.13952
B02	124	17.8732	0.12754
B02	125	17.8689	0.12453
B02	126	17.8615	0.12432
B02	127	17.8228	0.12454
B02	128	17.7622	0.12616
B02	129	17.7002	0.12881
B02	130	17.6483	0.13407
B02	131	17.6141	0.13982
B02	132	17.5588	0.14885
B02	133	17.4505	0.15796
B02	134	17.3932	0.16548
B02	135	17.3262	0.17259
B02	136	17.2836	0.17582
B02	137	17.2352	0.17398
B02	138	17.1987	0.17405
B02	139	17.1777	0.17919
B02	140	17.151	0.17949
B02	141	17.0998	0.17843
B02	142	17.0384	0.17724
B02	143	16.9728	0.1795
B02	144	16.9009	0.1787
B02	145	16.8602	0.17434
B02	146	16.8168	0.17214
B02	147	16.7826	0.16871
B02	148	16.7393	0.16795
B02	149	16.7067	0.16905
B02	150	16.669	0.16904
B02	151	16.6326	0.16851
B02	152	16.6233	0.16838
B02	153	16.6163	0.16499
B02	154	16.5834	0.16484
B02	155	16.5701	0.16484
B02	156	16.5567	0.16567
B02	157	16.54	0.16741
B02	158	16.5242	0.16534
B02	159	16.5029	0.16666
B02	160	16.4708	0.16485
B02	161	16.4067	0.15992
B02	162	16.3025	0.1485
B02	163	16.1808	0.13739
B02	164	16.1588	0.13186
B02	165	16.1454	0.13187
B02	166	16.1276	0.13187
B02	167	16.1024	0.13187
B02	168	16.0697	0.13173
B02	169	16.0216	0.13187
B02	170	15.9949	0.13187
B02	171	15.9778	0.13187
B02	172	15.9662	0.13187
B02	173	15.9576	0.13187
B02	174	15.9486	0.13187
B02	175	15.9411	0.13187
B02	176	15.9408	0.13099
B02	177	15.9408	0.13173
B02	178	15.9404	0.13187
B02	179	15.9389	0.1335
B02	180	15.9373	0.13464
B02	181	15.934	0.13275
B02	182	15.9359	0.13188
B02	183	15.9335	0.13187
B02	184	15.912	0.13159
B02	185	15.8964	0.13059
B02	186	15.8864	0.13103
B02	187	15.8435	0.12823
B02	188	15.737	0.12821
B02	189	15.6304	0.12534
B02	190	15.5763	0.12454
B02	191	15.3931	0.12454
B02	192	15.2324	0.12336
B02	193	15.139	0.12009
B02	194	15.1197	0.11724
B02	195	15.1081	0.11722
B02	196	15.0994	0.11722
B02	197	15.0782	0.11722
B02	198	15.0544	0.11722
B02	199	15.0176	0.11663
B02	200	14.9919	0.11585
B02	201	14.9165	0.11354
B02	202	14.8429	0.11355
B02	203	14.8002	0.11355
B02	204	14.7606	0.11355
B02	205	14.7313	0.11355
B02	206	14.6942	0.11355
B02	207	14.6451	0.11263
B02	208	14.6016	0.10993
B02	209	14.5693	0.10989
B02	210	14.5546	0.10989
B02	211	14.5506	0.10989
B02	212	14.5407	0.11136
B02	213	14.516	0.11352
B02	214	14.4543	0.11355
B02	215	14.3654	0.11355
B02	216	14.227	0.11355
B02	217	14.1909	0.10985
B02	218	14.1576	0.10989
B02	219	14.1248	0.10989
B02	220	14.1019	0.10989
B02	221	14.0819	0.11107
B02	222	14.0571	0.11358
B02	223	14.0225	0.11355
B02	224	13.9938	0.11355
B02	225	13.9756	0.11355
B02	226	13.9604	0.11355
B02	227	13.9406	0.11355
B02	228	13.9281	0.11355
B02	229	13.9258	0.11355
B02	230	13.9215	0.11355
B02	231	13.9179	0.11355
B02	232	13.9094	0.1134
B02	233	13.8816	0.1134
B02	234	13.8436	0.11355
B02	235	13.7498	0.11355
B02	236	13.6524	0.11386
B02	237	13.5422	0.11355
B02	238	13.5089	0.11355
B02	239	13.4455	0.11413
B02	240	13.3747	0.11457
B02	241	13.315	0.11544
B02	242	13.281	0.11721
B02	243	13.1949	0.11722
B02	244	13.1465	0.11722
B02	245	13.1343	0.11722
B02	246	13.123	0.11722
B02	247	13.1133	0.11722
B02	248	13.0892	0.11722
B02	249	12.9984	0.11722
B02	250	12.9189	0.11722
B02	251	12.873	0.11722
B02	252	12.823	0.11722
B02	253	12.7673	0.11722
B02	254	12.7353	0.11722
B02	255	12.7118	0.11722
B02	256	12.6869	0.11722
B02	257	12.6263	0.11722
B02	258	12.5752	0.11722
B02	259	12.5338	0.11722
B02	260	12.5105	0.11722
B02	261	12.4837	0.11722
B02	262	12.4626	0.11722
B02	263	12.4368	0.11722
B02	264	12.4163	0.11722
B02	265	12.3804	0.11722
B02	266	12.3463	0.11722
B02	267	12.3151	0.11722
B02	268	12.2857	0.11722
B02	269	12.2495	0.11722
B02	270	12.2321	0.11722
B02	271	12.2091	0.11722
B02	272	12.181	0.11722
B02	273	12.1416	0.11722
B02	274	12.0972	0.11722
B02	275	12.0648	0.11722
B02	276	12.0357	0.11722
B02	277	11.9104	0.11722
B02	278	11.8353	0.11722
B02	279	11.7605	0.11722
B02	280	11.727	0.11722
B02	281	11.7334	0.11722
B02	282	11.6662	0.11722
B02	283	11.5621	0.11722
B02	284	11.517	0.11722
B02	285	11.5007	0.11722
B02	286	11.4908	0.11722
B02	287	11.4796	0.11736
B02	288	11.462	0.11789
B02	289	11.45	0.11723
B02	290	11.4352	0.11722
B02	291	11.4018	0.11722
B02	292	11.3696	0.11722
B02	293	11.2914	0.11722
B02	294	11.2246	0.11722
B02	295	11.2017	0.11722
B02	296	11.1806	0.11722
B02	297	11.1669	0.11722
B02	298	11.1435	0.11722
B02	299	11.118	0.11722
B02	300	11.1037	0.11722
B02	301	11.0766	0.11722
B02	302	11.034	0.11722
B02	303	10.9841	0.11722
B02	304	10.9606	0.11722
B02	305	10.9504	0.11722
B02	306	10.9294	0.11722
B02	307	10.906	0.11722
B02	308	10.8835	0.11722
B02	309	10.8674	0.11722
B02	310	10.8375	0.11722
B02	311	10.8255	0.11722
B02	312	10.7626	0.11722
B02	313	10.6328	0.11722
B02	314	10.5978	0.11722
B02	315	10.5841	0.11722
B02	316	10.5776	0.11722
B02	317	10.5752	0.11722
B02	318	10.5746	0.11722
B02	319	10.5656	0.11722
B02	320	10.5552	0.11722
B02	321	10.518	0.11722
B02	322	10.4653	0.11722
B02	323	10.4245	0.11722
B02	324	10.4053	0.11722
B02	325	10.3822	0.11722
B02	326	10.2899	0.11722
B02	327	10.2322	0.11722
B02	328	10.2107	0.11722
B02	329	10.2026	0.11722
B02	330	10.1171	0.11722
B02	331	9.8771	0.12022
B02	332	9.6168	0.12088
B02	333	9.3614	0.12088
B02	334	9.3296	0.12088
B02	335	9.312	0.12088
B02	336	9.2923	0.12363
B02	337	9.2804	0.12336
B02	338	9.2579	0.12086
B02	339	9.2782	0.12292
B02	340	9.364	0.12455
B02	341	9.3644	0.12454
B02	342	9.3328	0.12216
B02	343	9.3156	0.12438
B02	344	9.3207	0.12454
B02	345	9.3301	0.12395
B02	346	9.3582	0.12454
B02	347	9.3546	0.12454
B02	348	9.3073	0.12454
B02	349	9.2553	0.12454
B02	350	9.2293	0.12454
B02	351	9.1981	0.12556
B02	352	9.161	0.12809
B02	353	9.1296	0.12617
B02	354	9.1163	0.12453
B02	355	9.1081	0.12469
B02	356	9.0965	0.12566
B02	357	9.0856	0.12456
B02	358	9.066	0.12454
B02	359	9.0338	0.1264
B02	360	8.9963	0.12823
B02	361	8.9648	0.12821
B02	362	8.9591	0.12691
B02	363	8.9521	0.12823
B02	364	8.9441	0.12821
B02	365	8.9339	0.1271
B02	366	8.9266	0.1282
B02	367	8.9186	0.12821
B02	368	8.9131	0.12821
B02	369	8.9099	0.12821
B02	370	8.9058	0.12821
B02	371	8.8879	0.12821
B02	372	8.8746	0.12821
B02	373	8.8666	0.12821
B02	374	8.8846	0.12821
B02	375	8.8408	0.12821
B02	376	8.807	0.12586
B02	377	8.6599	0.12453
B02	378	8.3606	0.12454
B02	379	8.3087	0.12454
B02	380	8.1808	0.12454
B02	381	8.0431	0.12454
B02	382	7.9824	0.12454
B02	383	7.9201	0.12454
B02	384	7.8865	0.12454
B02	385	7.878	0.12454
B02	386	7.8114	0.12454
B02	387	7.7267	0.12454
B02	388	7.6732	0.12719
B02	389	7.6328	0.12454
B02	390	7.5456	0.12454
B02	391	7.5431	0.12767
B02	392	7.529	0.12468
B02	393	7.5141	0.12454
B02	394	7.4685	0.12454
B02	395	7.3836	0.12454
B02	396	7.3539	0.12454
B02	397	7.3496	0.12454
B02	398	7.3512	0.12454
B02	399	7.3524	0.12454
B02	400	7.3403	0.12454
B03	0	21.3413	0.39815
B03	5	21.3413	0.39815
B03	6	21.3458	0.36007
B03	7	21.3474	0.35553
B03	8	21.3482	0.3708
B03	9	21.345	0.41041
B03	10	21.3477	0.36972
B03	11	21.3475	0.41126
B03	12	21.343	0.45918
B03	13	21.3409	0.46848
B03	14	21.332	0.47087
B03	15	21.3245	0.556
B03	16	21.3083	0.62381
B03	17	21.2995	0.67085
B03	18	21.3009	0.64008
B03	19	21.2951	0.65589
B03	20	21.2899	0.69482
B03	21	21.2841	0.71323
B03	22	21.2779	0.77321
B03	23	21.2752	0.76879
B03	24	21.2735	0.85507
B03	25	21.2721	0.88841
B03	26	21.2689	0.94489
B03	27	21.2681	0.95282
B03	28	21.2667	1.0489
B03	29	21.264	1.071
B03	30	21.263	1.0961
B03	31	21.2595	1.111
B03	32	21.2518	1.078
B03	33	21.2481	1.0919
B03	34	21.249	1.1286
B03	35	21.2474	1.1653
B03	36	21.1878	1.1109
B03	37	21.1343	1.0333
B03	38	21.06	0.95085
B03	39	21.0315	0.87529
B03	40	20.9649	0.80687
B03	41	20.9656	0.81064
B03	42	20.8769	0.68435
B03	43	20.8174	0.64224
B03	44	20.6988	0.6768
B03	45	20.5016	0.55544
B03	46	20.4461	0.58503
B03	47	20.3563	0.56352
B03	48	20.3051	0.51776
B03	49	20.2668	0.50864
B03	50	20.2391	0.47191
B03	51	20.2108	0.43278
B03	52	20.1666	0.37723
B03	53	20.1202	0.35434
B03	54	20.1043	0.34918
B03	55	20.1291	0.34526
B03	56	20.1451	0.33106
B03	57	20.1153	0.31679
B03	58	20.0992	0.3133
B03	59	20.0985	0.31327
B03	60	20.0885	0.31139
B03	61	20.0235	0.30704
B03	62	19.9515	0.30043
B03	63	19.8434	0.29108
B03	64	19.7666	0.28454
B03	65	19.6572	0.28202
B03	66	19.4584	0.28467
B03	67	19.3	0.29304
B03	68	19.1442	0.32228
B03	69	18.8181	0.47042
B03	70	18.6349	0.63411
B03	71	18.5221	0.57529
B03	72	18.4684	0.42913
B03	73	18.4638	0.39005
B03	74	18.4636	0.33281
B03	75	18.4933	0.28866
B03	76	18.5159	0.25219
B03	77	18.5016	0.22541
B03	78	18.4649	0.20376
B03	79	18.4275	0.18537
B03	80	18.3383	0.17194
B03	81	18.1703	0.16358
B03	82	18.0351	0.1612
B03	83	17.9987	0.16189
B03	84	17.9666	0.16548
B03	85	17.844	0.17809
B03	86	17.705	0.1967
B03	87	17.5649	0.23448
B03	88	17.3881	0.25887
B03	89	17.2929	0.31203
B03	90	17.2336	0.31569
B03	91	17.2071	0.31023
B03	92	17.2013	0.30772
B03	93	17.1827	0.28852
B03	94	17.1666	0.26867
B03	95	17.1462	0.25833
B03	96	17.1195	0.24785
B03	97	17.1143	0.23709
B03	98	17.1169	0.22841
B03	99	17.1157	0.21209
B03	100	17.113	0.1944
B03	101	17.1045	0.17403
B03	102	17.0458	0.1414
B03	103	16.966	0.12628
B03	104	16.9556	0.12119
B03	105	16.9517	0.12436
B03	106	16.9547	0.12454
B03	107	16.9547	0.12438
B03	108	16.9451	0.12454
B03	109	16.9366	0.12534
B03	110	16.9291	0.12515
B03	111	16.914	0.12454
B03	112	16.8903	0.12714
B03	113	16.8698	0.12684
B03	114	16.8407	0.12577
B03	115	16.7212	0.1295
B03	116	16.5321	0.13126
B03	117	16.4258	0.13002
B03	118	16.404	0.12806
B03	119	16.3737	0.12757
B03	120	16.3608	0.12456
B03	121	16.3427	0.12344
B03	122	16.3287	0.12279
B03	123	16.3115	0.12087
B03	124	16.3026	0.11912
B03	125	16.2993	0.1172
B03	126	16.2945	0.11722
B03	127	16.2605	0.1163
B03	128	16.1572	0.11171
B03	129	16.1187	0.10986
B03	130	16.1027	0.10989
B03	131	16.0957	0.10989
B03	132	16.094	0.10989
B03	133	16.0924	0.10989
B03	134	16.0718	0.10989
B03	135	16.0288	0.1102
B03	136	16.0034	0.10989
B03	137	15.9808	0.10989
B03	138	15.9111	0.11282
B03	139	15.8932	0.11722
B03	140	15.8639	0.11622
B03	141	15.7855	0.11516
B03	142	15.6906	0.11721
B03	143	15.6328	0.11722
B03	144	15.5153	0.11722
B03	145	15.4756	0.11722
B03	146	15.4153	0.11722
B03	147	15.362	0.11766
B03	148	15.3237	0.12089
B03	149	15.297	0.12088
B03	150	15.2549	0.12165
B03	151	15.2245	0.1246
B03	152	15.2071	0.12454
B03	153	15.163	0.12454
B03	154	15.1065	0.1282
B03	155	15.049	0.12821
B03	156	15.0178	0.12821
B03	157	14.9917	0.12821
B03	158	14.9565	0.12512
B03	159	14.9194	0.12453
B03	160	14.8686	0.12454
B03	161	14.8265	0.12454
B03	162	14.7981	0.12242
B03	163	14.7965	0.1218
B03	164	14.7946	0.12453
B03	165	14.7958	0.12454
B03	166	14.7943	0.12454
B03	167	14.7811	0.12454
B03	168	14.7667	0.12454
B03	169	14.7619	0.12454
B03	170	14.7548	0.12454
B03	171	14.7265	0.12454
B03	172	14.6724	0.12793
B03	173	14.645	0.12821
B03	174	14.6251	0.12913
B03	175	14.5272	0.13188
B03	176	14.3635	0.13448
B03	177	14.3101	0.13553
B03	178	14.1999	0.13553
B03	179	14.1904	0.13824
B03	180	14.1732	0.13919
B03	181	14.1608	0.13919
B03	182	14.1353	0.14123
B03	183	14.1235	0.14434
B03	184	14.1131	0.14331
B03	185	14.0979	0.14286
B03	186	14.0783	0.14427
B03	187	14.0511	0.14498
B03	188	14.0042	0.14358
B03	189	13.9581	0.14403
B03	190	13.908	0.14286
B03	191	13.8442	0.14286
B03	192	13.8033	0.13925
B03	193	13.7583	0.13705
B03	194	13.7006	0.13443
B03	195	13.6227	0.13188
B03	196	13.5419	0.13187
B03	197	13.4896	0.13187
B03	198	13.4446	0.13187
B03	199	13.3751	0.13187
B03	200	13.2573	0.12876
B03	201	13.1762	0.1302
B03	202	13.0839	0.13202
B03	203	12.9691	0.13766
B03	204	12.8624	0.14347
B03	205	12.8154	0.14649
B03	206	12.742	0.15118
B03	207	12.6657	0.15743
B03	208	12.4886	0.1612
B03	209	12.3222	0.16444
B03	210	12.2939	0.16484
B03	211	12.2622	0.16484
B03	212	12.2582	0.16652
B03	213	12.246	0.16835
B03	214	12.2275	0.16517
B03	215	12.2089	0.16569
B03	216	12.1642	0.16387
B03	217	12.061	0.15875
B03	218	12.002	0.1547
B03	219	11.949	0.1518
B03	220	11.8916	0.15018
B03	221	11.8496	0.15204
B03	222	11.6929	0.15796
B03	223	11.4241	0.16482
B03	224	11.3597	0.17352
B03	225	11.3268	0.17392
B03	226	11.3248	0.16951
B03	227	11.2864	0.16669
B03	228	11.2408	0.16486
B03	229	11.1893	0.17235
B03	230	11.1049	0.17525
B03	231	11.0107	0.17261
B03	232	10.9729	0.16791
B03	233	10.8053	0.16117
B03	234	10.6514	0.16365
B03	235	10.5828	0.16148
B03	236	10.4995	0.15753
B03	237	10.4313	0.15401
B03	238	10.3748	0.154
B03	239	10.273	0.15583
B03	240	10.2316	0.15602
B03	241	10.2041	0.15382
B03	242	10.1772	0.15444
B03	243	10.1752	0.15754
B03	244	10.1756	0.15533
B03	245	10.1607	0.15358
B03	246	10.1592	0.15445
B03	247	10.1566	0.15167
B03	248	10.1568	0.15018
B03	249	10.1308	0.153
B03	250	10.1224	0.15272
B03	251	10.1002	0.1499
B03	252	10.065	0.14654
B03	253	10.0207	0.14392
B03	254	9.9748	0.14637
B03	255	9.9026	0.14652
B03	256	9.8375	0.14652
B03	257	9.7959	0.14652
B03	258	9.7392	0.14652
B03	259	9.7299	0.1451
B03	260	9.7016	0.14088
B03	261	9.6585	0.14653
B03	262	9.6202	0.14652
B03	263	9.5283	0.14454
B03	264	9.4069	0.14287
B03	265	9.3187	0.13933
B03	266	9.2405	0.13549
B03	267	9.1954	0.13568
B03	268	9.1317	0.13903
B03	269	9.0498	0.13919
B03	270	8.9971	0.13919
B03	271	8.9341	0.13919
B03	272	8.8591	0.13919
B03	273	8.7661	0.13919
B03	274	8.6849	0.13691
B03	275	8.534	0.13554
B03	276	8.4025	0.13553
B03	277	8.348	0.13553
B03	278	8.1963	0.13597
B03	279	8.0963	0.14068
B03	280	8.0128	0.13931
B03	281	7.9658	0.13305
B03	282	7.9238	0.13185
B03	283	7.8911	0.13187
B03	284	7.8347	0.13298
B03	285	7.745	0.13551
B03	286	7.5979	0.13525
B03	287	7.5202	0.13192
B03	288	7.4988	0.13081
B03	289	7.4797	0.13019
B03	290	7.4617	0.13172
B03	291	7.4467	0.13754
B03	292	7.4155	0.13797
B03	293	7.3299	0.13422
B03	294	7.2351	0.13187
B03	295	7.1601	0.13079
B03	296	7.1068	0.13126
B03	297	7.0551	0.13187
B03	298	7.0092	0.13099
B03	299	6.9542	0.12824
B03	300	6.9265	0.12972
B03	301	6.9095	0.13187
B03	302	6.8996	0.13003
B03	303	6.8443	0.1282
B03	304	6.5808	0.12532
B03	305	6.4954	0.125
B03	306	6.4438	0.1282
B03	307	6.374	0.13004
B03	308	6.2983	0.13186
B03	309	6.2168	0.13056
B03	310	6.1729	0.12542
B03	311	6.153	0.12453
B03	312	6.1362	0.12711
B03	313	6.131	0.12822
B03	314	6.1269	0.12821
B03	315	6.1117	0.1259
B03	316	6.0972	0.12456
B03	317	6.0864	0.12565
B03	318	6.0385	0.1281
B03	319	6.0248	0.12821
B03	320	6.0086	0.12677
B03	321	5.9867	0.12498
B03	322	5.974	0.12681
B03	323	5.9707	0.12531
B03	324	5.9512	0.12469
B03	325	5.9303	0.12819
B03	326	5.92	0.12821
B03	327	5.9044	0.12821
B03	328	5.9241	0.12518
B03	329	5.9913	0.12454
B03	330	6.0353	0.12454
B03	331	6.0756	0.12454
B03	332	6.0891	0.12454
B03	333	6.0599	0.12439
B03	334	6.0921	0.12439
B03	335	6.0958	0.12454
B03	336	6.1001	0.12728
B03	337	6.1401	0.12744
B03	338	6.168	0.12455
B03	339	6.174	0.12454
B03	340	6.1739	0.12454
B03	341	6.1741	0.12454
B03	342	6.1766	0.12503
B03	343	6.1637	0.12669
B03	344	6.16	0.1282
B03	345	6.1454	0.12644
B03	346	6.1135	0.12452
B03	347	6.0679	0.12644
B03	348	6.0132	0.12653
B03	349	6.008	0.12451
B03	350	6.0253	0.12454
B03	351	6.0492	0.12454
B03	352	6.039	0.12454
B03	353	6.0448	0.12454
B03	354	5.9958	0.12454
B03	355	5.866	0.12454
B03	356	5.8132	0.12454
B03	357	5.7703	0.12454
B03	358	5.7326	0.12454
B03	359	5.7299	0.12454
B03	360	5.7425	0.12454
B03	361	5.7594	0.12577
B03	362	5.7664	0.12685
B03	363	5.7709	0.12556
B03	364	5.7527	0.12455
B03	365	5.7411	0.12454
B03	366	5.7369	0.12454
B03	367	5.722	0.12454
B03	368	5.6847	0.12438
B03	369	5.7105	0.12554
B03	370	5.7919	0.12822
B03	371	5.8492	0.12821
B03	372	5.9441	0.12723
B03	373	5.9961	0.12456
B03	374	5.9179	0.12483
B03	375	5.907	0.12824
B03	376	5.9381	0.12821
B03	377	5.9991	0.12821
B03	378	5.9269	0.12821
B03	379	5.8155	0.12821
B03	380	5.7089	0.127
B03	381	5.6937	0.1279
B03	382	5.7297	0.12457
B03	383	5.7078	0.12657
B03	384	5.7042	0.12728
B03	385	5.7636	0.12452
B03	386	5.7937	0.12454
B03	387	5.8465	0.12628
B03	388	5.875	0.12519
B03	389	5.8868	0.12518
B03	390	5.8997	0.12744
B03	391	5.9166	0.12714
B03	392	5.9514	0.1245
B03	393	5.9662	0.12454
B03	394	6.0018	0.12454
B03	395	6.0136	0.12721
B03	396	6.0037	0.12788
B03	397	5.9386	0.12489
B03	398	6.0783	0.12629
B03	399	6.1501	0.12823
B03	400	6.1553	0.12821
B04	0	21.219	0.87269
B04	5	21.219	0.87269
B04	6	21.2208	0.88191
B04	7	21.2231	0.91794
B04	8	21.2247	0.8878
B04	9	21.2236	0.98581
B04	10	21.2235	0.99738
B04	11	21.2245	1.0637
B04	12	21.2249	0.9385
B04	13	21.2249	0.99547
B04	14	21.225	0.91472
B04	15	21.2236	0.88762
B04	16	21.2225	0.97333
B04	17	21.224	0.95485
B04	18	21.1858	0.92609
B04	19	21.1232	0.86945
B04	20	21.0865	0.96414
B04	21	21.0611	0.99468
B04	22	20.8516	0.92117
B04	23	20.6607	0.97547
B04	24	20.4702	0.95601
B04	25	20.4107	0.9985
B04	26	20.3649	0.99255
B04	27	20.3367	0.93598
B04	28	19.8486	0.91933
B04	29	18.8079	0.89092
B04	30	18.7913	0.90716
B04	31	18.7098	0.96403
B04	32	18.6158	0.91547
B04	33	18.536	1.03
B04	34	18.493	1.0307
B04	35	18.3828	1.1068
B04	36	18.3429	1.2616
B04	37	18.3147	1.2854
B04	38	18.0497	1.1238
B04	39	17.67	1.211
B04	40	17.4849	1.2196
B04	41	17.0819	1.266
B04	42	17.0596	1.3286
B04	43	16.7614	1.3125
B04	44	16.4154	1.1414
B04	45	16.1367	1.0198
B04	46	15.7587	0.90751
B04	47	15.6706	0.84689
B04	48	15.5381	0.82873
B04	49	15.3944	0.89776
B04	50	15.3614	0.88259
B04	51	15.3534	0.84437
B04	52	15.3423	0.85752
B04	53	15.3289	0.87908
B04	54	15.3155	0.88968
B04	55	15.3088	0.85831
B04	56	15.299	0.81964
B04	57	15.2928	0.8178
B04	58	15.279	0.82854
B04	59	15.2542	0.86111
B04	60	15.2479	0.89548
B04	61	15.2452	0.87692
B04	62	15.242	0.85795
B04	63	15.2365	0.86756
B04	64	15.2291	0.90746
B04	65	15.2187	0.9266
B04	66	15.2121	0.92971
B04	67	15.2084	0.9358
B04	68	15.1877	0.95623
B04	69	15.1695	0.99161
B04	70	15.1551	0.98165
B04	71	15.1462	0.95379
B04	72	15.1363	0.96007
B04	73	15.1284	0.99092
B04	74	15.1164	1.0007
B04	75	15.1097	1.0524
B04	76	15.0962	1.1167
B04	77	15.0829	1.1487
B04	78	15.0793	1.1855
B04	79	15.0773	1.2135
B04	80	15.0771	1.2423
B04	81	15.077	1.247
B04	82	15.0748	1.2485
B04	83	15.0703	1.2325
B04	84	15.0634	1.263
B04	85	15.0497	1.2942
B04	86	15.0328	1.2798
B04	87	15.0157	1.2367
B04	88	14.9988	1.2139
B04	89	14.9962	1.212
B04	90	14.9908	1.214
B04	91	14.9891	1.1923
B04	92	14.9868	1.1286
B04	93	14.9844	1.064
B04	94	14.9842	1.0446
B04	95	14.9843	1.0267
B04	96	14.9829	0.99301
B04	97	14.9775	0.97549
B04	98	14.9754	0.96522
B04	99	14.9726	0.94953
B04	100	14.9473	0.91318
B04	101	14.8876	0.90498
B04	102	14.7702	0.8868
B04	103	14.5021	0.76592
B04	104	14.1853	0.70033
B04	105	14.0369	0.66229
B04	106	13.825	0.65347
B04	107	13.6951	0.63551
B04	108	13.6106	0.62785
B04	109	13.4282	0.65914
B04	110	13.3148	0.64137
B04	111	13.2481	0.58255
B04	112	13.223	0.55711
B04	113	13.1872	0.52663
B04	114	13.1643	0.50477
B04	115	13.1489	0.48636
B04	116	13.1184	0.47444
B04	117	13.0836	0.45438
B04	118	13.0638	0.46022
B04	119	13.0566	0.46884
B04	120	13.0551	0.46278
B04	121	13.0493	0.46605
B04	122	13.045	0.47463
B04	123	13.04	0.53711
B04	124	13.0577	0.54508
B04	125	13.0098	0.50273
B04	126	12.9937	0.46188
B04	127	12.9532	0.44951
B04	128	12.9	0.41473
B04	129	12.8351	0.36079
B04	130	12.8069	0.3604
B04	131	12.7752	0.33964
B04	132	12.7461	0.33017
B04	133	12.7235	0.32511
B04	134	12.6964	0.31903
B04	135	12.6793	0.31259
B04	136	12.6645	0.31011
B04	137	12.6036	0.30846
B04	138	12.5855	0.30674
B04	139	12.5507	0.30047
B04	140	12.5213	0.30346
B04	141	12.4692	0.30142
B04	142	12.4328	0.30036
B04	143	12.4298	0.30037
B04	144	12.4109	0.29467
B04	145	12.3653	0.28874
B04	146	12.3479	0.28145
B04	147	12.3139	0.27857
B04	148	12.2974	0.28105
B04	149	12.2657	0.25166
B04	150	12.2491	0.24099
B04	151	12.195	0.22891
B04	152	12.1319	0.20421
B04	153	12.0196	0.18988
B04	154	12.0069	0.18859
B04	155	12	0.19046
B04	156	11.97	0.18828
B04	157	11.9306	0.18682
B04	158	11.864	0.18316
B04	159	11.7758	0.17947
B04	160	11.7467	0.17949
B04	161	11.7278	0.1798
B04	162	11.703	0.18191
B04	163	11.6742	0.17696
B04	164	11.6463	0.17299
B04	165	11.6071	0.16703
B04	166	11.5802	0.16622
B04	167	11.5576	0.16483
B04	168	11.5466	0.16286
B04	169	11.5149	0.16356
B04	170	11.4952	0.16485
B04	171	11.4577	0.16484
B04	172	11.4037	0.16208
B04	173	11.3364	0.15764
B04	174	11.2599	0.15574
B04	175	11.2313	0.15478
B04	176	11.1703	0.15717
B04	177	11.0995	0.15433
B04	178	11.0681	0.15144
B04	179	11.0152	0.15582
B04	180	10.9166	0.15995
B04	181	10.8827	0.15809
B04	182	10.8558	0.1621
B04	183	10.7834	0.16133
B04	184	10.7011	0.16117
B04	185	10.6374	0.16392
B04	186	10.5833	0.16596
B04	187	10.5548	0.17171
B04	188	10.5131	0.17422
B04	189	10.4251	0.16975
B04	190	10.3454	0.16454
B04	191	10.2512	0.16114
B04	192	10.1626	0.16071
B04	193	10.1112	0.15521
B04	194	10.0738	0.15166
B04	195	10.0358	0.15307
B04	196	10.0254	0.15385
B04	197	10.0106	0.15495
B04	198	9.994	0.15614
B04	199	9.9601	0.15117
B04	200	9.9511	0.15018
B04	201	10.0043	0.15018
B04	202	9.9894	0.15018
B04	203	9.9794	0.14806
B04	204	9.9432	0.14284
B04	205	9.9224	0.1443
B04	206	9.877	0.14652
B04	207	9.8304	0.14667
B04	208	9.7084	0.15007
B04	209	9.6265	0.15018
B04	210	9.5776	0.15382
B04	211	9.5573	0.15385
B04	212	9.5537	0.15385
B04	213	9.5377	0.15091
B04	214	9.5027	0.14654
B04	215	9.4395	0.14652
B04	216	9.3958	0.14652
B04	217	9.2893	0.14424
B04	218	9.1289	0.14634
B04	219	9.1274	0.15006
B04	220	9.1386	0.14827
B04	221	9.1607	0.1459
B04	222	9.0036	0.14206
B04	223	8.9438	0.14441
B04	224	8.9133	0.14161
B04	225	8.8924	0.13921
B04	226	8.8571	0.13919
B04	227	8.8419	0.14276
B04	228	8.8855	0.142
B04	229	8.7605	0.13917
B04	230	8.5299	0.14024
B04	231	8.5018	0.14283
B04	232	8.4932	0.13996
B04	233	8.4473	0.13919
B04	234	8.3496	0.13919
B04	235	8.308	0.1362
B04	236	8.3423	0.13553
B04	237	8.3376	0.13553
B04	238	8.3168	0.13828
B04	239	8.288	0.13797
B04	240	8.2561	0.13598
B04	241	8.2273	0.13553
B04	242	8.1736	0.13508
B04	243	8.1562	0.13552
B04	244	8.1521	0.13835
B04	245	8.163	0.14221
B04	246	8.1668	0.13924
B04	247	8.1697	0.13587
B04	248	8.1713	0.13553
B04	249	8.1713	0.13712
B04	250	8.174	0.13675
B04	251	8.1798	0.13438
B04	252	8.1703	0.13635
B04	253	8.1537	0.13553
B04	254	8.0744	0.13553
B04	255	7.9828	0.13553
B04	256	7.9263	0.13239
B04	257	7.8183	0.13187
B04	258	7.7085	0.13061
B04	259	7.6503	0.12818
B04	260	7.6356	0.13175
B04	261	7.6062	0.13187
B04	262	7.5674	0.13171
B04	263	7.512	0.12916
B04	264	7.4641	0.12965
B04	265	7.3991	0.12821
B04	266	7.364	0.12821
B04	267	7.355	0.12821
B04	268	7.3455	0.12821
B04	269	7.2944	0.12821
B04	270	7.2564	0.12821
B04	271	7.2138	0.12821
B04	272	7.1746	0.12821
B04	273	7.1487	0.12901
B04	274	7.0547	0.13187
B04	275	6.9863	0.13187
B04	276	6.9741	0.12883
B04	277	6.967	0.12822
B04	278	6.9598	0.12821
B04	279	6.9469	0.12837
B04	280	6.9323	0.12821
B04	281	6.9153	0.12821
B04	282	6.8841	0.12821
B04	283	6.8074	0.12821
B04	284	6.6914	0.12615
B04	285	6.7161	0.12456
B04	286	6.7296	0.12454
B04	287	6.6946	0.12454
B04	288	6.6506	0.12655
B04	289	6.5565	0.12915
B04	290	6.5039	0.13054
B04	291	6.4794	0.12885
B04	292	6.4798	0.13059
B04	293	6.4855	0.13187
B04	294	6.5331	0.12872
B04	295	6.5885	0.12822
B04	296	6.5677	0.12971
B04	297	6.5282	0.12819
B04	298	6.4726	0.12757
B04	299	6.4216	0.12688
B04	300	6.3716	0.12455
B04	301	6.3421	0.12604
B04	302	6.3101	0.12823
B04	303	6.2576	0.12789
B04	304	6.1644	0.12497
B04	305	6.0982	0.12454
B04	306	6.0883	0.12454
B04	307	6.0504	0.12454
B04	308	6.0089	0.12454
B04	309	5.9925	0.12454
B04	310	5.9599	0.12663
B04	311	5.9362	0.12823
B04	312	5.9298	0.12789
B04	313	5.926	0.1247
B04	314	5.9125	0.1273
B04	315	5.9024	0.12823
B04	316	5.871	0.12741
B04	317	5.8457	0.12709
B04	318	5.8425	0.12454
B04	319	5.8396	0.12454
B04	320	5.8325	0.12454
B04	321	5.8539	0.12598
B04	322	5.8691	0.12823
B04	323	5.8872	0.12757
B04	324	5.8958	0.12458
B04	325	5.8598	0.12595
B04	326	5.8166	0.12821
B04	327	5.7852	0.12821
B04	328	5.7831	0.12458
B04	329	5.7658	0.12454
B04	330	5.7652	0.12454
B04	331	5.8569	0.12454
B04	332	6.0658	0.12454
B04	333	6.1175	0.12454
B04	334	6.1879	0.12454
B04	335	6.2189	0.12454
B04	336	6.2155	0.12454
B04	337	6.2204	0.12454
B04	338	6.2216	0.12454
B04	339	6.2139	0.12454
B04	340	6.2076	0.12454
B04	341	6.2068	0.12454
B04	342	6.2068	0.126
B04	343	6.2011	0.12455
B04	344	6.1905	0.12454
B04	345	6.1743	0.12454
B04	346	6.1246	0.12454
B04	347	6.0817	0.12454
B04	348	6.0349	0.12454
B04	349	6.0253	0.12454
B04	350	5.9534	0.12454
B04	351	5.93	0.12454
B04	352	5.9225	0.12454
B04	353	5.9334	0.12454
B04	354	5.9184	0.12454
B04	355	5.9183	0.12454
B04	356	5.9223	0.12454
B04	357	5.9222	0.12454
B04	358	5.9312	0.12454
B04	359	5.9458	0.12454
B04	360	5.9194	0.12454
B04	361	5.8457	0.12454
B04	362	5.7203	0.12454
B04	363	5.7148	0.12454
B04	364	5.6956	0.12454
B04	365	5.717	0.12454
B04	366	5.7214	0.12454
B04	367	5.5601	0.12514
B04	368	5.4769	0.12454
B04	369	5.4651	0.12454
B04	370	5.46	0.12454
B04	371	5.4557	0.12454
B04	372	5.4472	0.12643
B04	373	5.4289	0.12791
B04	374	5.4379	0.12547
B04	375	5.4147	0.12454
B04	376	5.4001	0.12545
B04	377	5.4084	0.12455
B04	378	5.3912	0.12454
B04	379	5.3989	0.12454
B04	380	5.3672	0.12454
B04	381	5.3335	0.12454
B04	382	5.2842	0.12454
B04	383	5.2635	0.12454
B04	384	5.2702	0.12515
B04	385	5.2442	0.12455
B04	386	5.2341	0.12454
B04	387	5.2331	0.12484
B04	388	5.2566	0.12802
B04	389	5.3399	0.12646
B04	390	5.366	0.12457
B04	391	5.3412	0.12549
B04	392	5.327	0.12779
B04	393	5.313	0.12821
B04	394	5.3081	0.12821
B04	395	5.2988	0.12821
B04	396	5.2816	0.12821
B04	397	5.2726	0.12821
B04	398	5.2701	0.12774
B04	399	5.2576	0.12771
B04	400	5.2548	0.12468
B05	0	16.2079	0.93552
B05	5	16.2079	0.93552
B05	6	16.2884	0.88135
B05	7	16.2854	0.84828
B05	8	16.2853	0.89448
B05	9	16.2916	0.86769
B05	10	16.2932	0.86724
B05	11	16.2976	0.94493
B05	12	16.2967	0.90362
B05	13	16.2836	0.93627
B05	14	16.2532	0.88517
B05	15	15.6453	0.89371
B05	16	15.0884	0.8122
B05	17	15.126	0.83763
B05	18	15.1258	0.84924
B05	19	15.1212	0.89235
B05	20	15.1188	0.87811
B05	21	15.1131	0.94604
B05	22	15.0985	0.93309
B05	23	15.0902	0.92936
B05	24	15.0918	0.98724
B05	25	15.0808	0.93552
B05	26	15.0809	0.97937
B05	27	15.0766	1.0351
B05	28	15.0693	1.1273
B05	29	15.0592	1.093
B05	30	15.0507	1.2579
B05	31	15.043	1.2092
B05	32	15.0424	1.2923
B05	33	15.0414	1.2317
B05	34	15.0244	1.1948
B05	35	15.0056	1.3982
B05	36	14.9594	1.4571
B05	37	14.9226	1.4477
B05	38	14.9086	1.7261
B05	39	14.8609	1.6449
B05	40	14.85	1.6679
B05	41	14.8337	1.6942
B05	42	14.808	1.7262
B05	43	14.7914	1.8573
B05	44	14.7834	1.8791
B05	45	14.7558	1.999
B05	46	14.7394	2.0051
B05	47	14.7283	1.9671
B05	48	14.7214	1.7569
B05	49	14.7184	1.7641
B05	50	14.7144	1.8032
B05	51	14.7024	1.9017
B05	52	14.6926	2.0854
B05	53	14.6835	1.8165
B05	54	14.6782	1.823
B05	55	14.6726	1.7756
B05	56	14.6617	1.7802
B05	57	14.6597	1.749
B05	58	14.66	1.7213
B05	59	14.6565	1.7347
B05	60	14.6539	1.7284
B05	61	14.6489	1.7417
B05	62	14.6387	1.874
B05	63	14.629	1.6784
B05	64	14.6266	1.5249
B05	65	14.619	1.491
B05	66	14.6071	1.3688
B05	67	14.5961	1.3466
B05	68	14.5923	1.3155
B05	69	14.5812	1.2114
B05	70	14.5746	1.2095
B05	71	14.5688	1.1481
B05	72	14.5598	1.1059
B05	73	14.532	1.0447
B05	74	14.446	0.90037
B05	75	14.4195	0.8156
B05	76	14.4016	0.81026
B05	77	14.3972	0.81515
B05	78	14.3919	0.80411
B05	79	14.3769	0.80866
B05	80	14.3455	0.8143
B05	81	14.3149	0.79838
B05	82	14.3051	0.79422
B05	83	14.2972	0.77301
B05	84	14.2911	0.74856
B05	85	14.2684	0.74272
B05	86	14.243	0.73288
B05	87	14.2162	0.74109
B05	88	14.1274	0.73577
B05	89	13.8735	0.67862
B05	90	13.6378	0.61179
B05	91	13.3598	0.53988
B05	92	13.2497	0.48275
B05	93	13.2186	0.46414
B05	94	13.1703	0.44306
B05	95	13.1579	0.42065
B05	96	13.1282	0.40793
B05	97	13.0682	0.38557
B05	98	13.0436	0.34794
B05	99	13.043	0.33893
B05	100	13.0286	0.35797
B05	101	13.0044	0.33999
B05	102	13.0035	0.32393
B05	103	12.9788	0.32108
B05	104	12.9104	0.31328
B05	105	12.8912	0.29507
B05	106	12.8735	0.27433
B05	107	12.8397	0.27091
B05	108	12.8067	0.26095
B05	109	12.7978	0.25119
B05	110	12.7842	0.25016
B05	111	12.7794	0.24908
B05	112	12.7716	0.25198
B05	113	12.7605	0.24596
B05	114	12.7516	0.2459
B05	115	12.7426	0.24685
B05	116	12.7396	0.24403
B05	117	12.7337	0.23824
B05	118	12.7149	0.23444
B05	119	12.7015	0.22972
B05	120	12.679	0.22159
B05	121	12.6479	0.21467
B05	122	12.6398	0.21327
B05	123	12.6311	0.21246
B05	124	12.6239	0.21157
B05	125	12.6123	0.20816
B05	126	12.5837	0.20527
B05	127	12.5529	0.20084
B05	128	12.5391	0.18883
B05	129	12.5291	0.18442
B05	130	12.5151	0.18315
B05	131	12.5079	0.18269
B05	132	12.502	0.18024
B05	133	12.4829	0.17594
B05	134	12.4486	0.17582
B05	135	12.4402	0.17391
B05	136	12.4351	0.17139
B05	137	12.43	0.16958
B05	138	12.4204	0.1722
B05	139	12.3898	0.16665
B05	140	12.382	0.16425
B05	141	12.3798	0.16454
B05	142	12.3793	0.16484
B05	143	12.3797	0.16257
B05	144	12.3761	0.16261
B05	145	12.3657	0.16648
B05	146	12.3617	0.16482
B05	147	12.3613	0.16118
B05	148	12.3564	0.16117
B05	149	12.3542	0.16085
B05	150	12.3553	0.15749
B05	151	12.3552	0.15751
B05	152	12.351	0.15909
B05	153	12.3296	0.16119
B05	154	12.3172	0.15604
B05	155	12.2946	0.15385
B05	156	12.2663	0.15192
B05	157	12.2525	0.15049
B05	158	12.2396	0.15385
B05	159	12.2351	0.15186
B05	160	12.2338	0.15017
B05	161	12.2335	0.14754
B05	162	12.2217	0.14827
B05	163	12.2015	0.14716
B05	164	12.1934	0.14779
B05	165	12.176	0.1485
B05	166	12.166	0.14716
B05	167	12.1546	0.14945
B05	168	12.137	0.1465
B05	169	12.1053	0.14333
B05	170	12.0768	0.1424
B05	171	12.056	0.14286
B05	172	12.0376	0.14286
B05	173	12.0151	0.14286
B05	174	11.9777	0.14149
B05	175	11.954	0.14052
B05	176	11.9442	0.14275
B05	177	11.9187	0.13935
B05	178	11.8693	0.13621
B05	179	11.8436	0.13888
B05	180	11.8213	0.13919
B05	181	11.7711	0.13696
B05	182	11.7353	0.13552
B05	183	11.6596	0.13489
B05	184	11.621	0.13293
B05	185	11.5902	0.13188
B05	186	11.5469	0.13531
B05	187	11.4566	0.13238
B05	188	11.4418	0.13187
B05	189	11.4227	0.13338
B05	190	11.3857	0.13267
B05	191	11.331	0.13187
B05	192	11.3159	0.13187
B05	193	11.301	0.13187
B05	194	11.2862	0.13077
B05	195	11.2688	0.13172
B05	196	11.2541	0.13187
B05	197	11.2448	0.13187
B05	198	11.2378	0.13187
B05	199	11.2241	0.13048
B05	200	11.2188	0.13188
B05	201	11.2121	0.13187
B05	202	11.2053	0.13187
B05	203	11.1979	0.13172
B05	204	11.1819	0.12949
B05	205	11.1464	0.12928
B05	206	11.0856	0.12821
B05	207	11.0668	0.12821
B05	208	11.0643	0.12559
B05	209	11.0643	0.12912
B05	210	11.0601	0.13187
B05	211	11.0543	0.13172
B05	212	11.0378	0.13187
B05	213	11.0296	0.12981
B05	214	11.011	0.12819
B05	215	10.9847	0.12821
B05	216	10.978	0.12821
B05	217	10.967	0.12869
B05	218	10.9495	0.13189
B05	219	10.9301	0.13003
B05	220	10.905	0.12821
B05	221	10.8813	0.12821
B05	222	10.8587	0.12821
B05	223	10.8545	0.12821
B05	224	10.8276	0.12614
B05	225	10.7939	0.12455
B05	226	10.7675	0.12514
B05	227	10.7363	0.12817
B05	228	10.7014	0.12821
B05	229	10.6708	0.12821
B05	230	10.6516	0.12821
B05	231	10.6387	0.12638
B05	232	10.6323	0.12453
B05	233	10.6278	0.12454
B05	234	10.6139	0.12422
B05	235	10.604	0.12454
B05	236	10.5803	0.12422
B05	237	10.5723	0.12454
B05	238	10.5697	0.12737
B05	239	10.5597	0.12454
B05	240	10.5511	0.12515
B05	241	10.544	0.12454
B05	242	10.5243	0.12084
B05	243	10.5165	0.12088
B05	244	10.4975	0.12088
B05	245	10.4743	0.12424
B05	246	10.4413	0.12454
B05	247	10.4363	0.12454
B05	248	10.4331	0.12228
B05	249	10.4169	0.122
B05	250	10.3846	0.12103
B05	251	10.2735	0.12088
B05	252	10.242	0.12088
B05	253	10.2304	0.12088
B05	254	10.2218	0.12088
B05	255	10.206	0.12088
B05	256	10.1463	0.12391
B05	257	10.1099	0.12378
B05	258	10.067	0.12227
B05	259	9.9959	0.12453
B05	260	9.9215	0.12454
B05	261	9.863	0.12164
B05	262	9.7704	0.1245
B05	263	9.7029	0.12454
B05	264	9.6464	0.12454
B05	265	9.5125	0.12454
B05	266	9.4109	0.12454
B05	267	9.2534	0.12454
B05	268	9.159	0.1247
B05	269	9.0959	0.12454
B05	270	9.0132	0.12454
B05	271	8.9323	0.12587
B05	272	8.8223	0.12823
B05	273	8.7077	0.12821
B05	274	8.6564	0.12706
B05	275	8.6238	0.12757
B05	276	8.5336	0.1282
B05	277	8.4442	0.12821
B05	278	8.2623	0.12744
B05	279	8.1891	0.12577
B05	280	8.1804	0.12546
B05	281	8.1454	0.12693
B05	282	8.1124	0.12822
B05	283	8.0976	0.12821
B05	284	8.0841	0.12804
B05	285	8.0649	0.1245
B05	286	8.0235	0.12454
B05	287	7.9887	0.12454
B05	288	7.9598	0.12454
B05	289	7.9181	0.12454
B05	290	7.8897	0.12454
B05	291	7.8762	0.12454
B05	292	7.8631	0.12486
B05	293	7.839	0.12806
B05	294	7.8088	0.12453
B05	295	7.7799	0.12454
B05	296	7.7279	0.12197
B05	297	7.6859	0.12086
B05	298	7.5614	0.12278
B05	299	7.5141	0.12454
B05	300	7.4262	0.12454
B05	301	7.3112	0.12454
B05	302	7.2973	0.12454
B05	303	7.3029	0.12454
B05	304	7.2914	0.12409
B05	305	7.2786	0.12232
B05	306	7.2679	0.12503
B05	307	7.2497	0.12668
B05	308	7.2512	0.12455
B05	309	7.2566	0.12454
B05	310	7.272	0.12454
B05	311	7.2816	0.12406
B05	312	7.2652	0.12087
B05	313	7.2073	0.12179
B05	314	7.1759	0.1245
B05	315	7.1778	0.12454
B05	316	7.2282	0.12454
B05	317	7.2366	0.12438
B05	318	7.2237	0.12089
B05	319	7.2145	0.12257
B05	320	7.2001	0.12454
B05	321	7.1938	0.12378
B05	322	7.1964	0.12121
B05	323	7.2028	0.12438
B05	324	7.1658	0.12454
B05	325	7.0724	0.12454
B05	326	6.9555	0.1213
B05	327	6.8725	0.12088
B05	328	6.818	0.12088
B05	329	6.7839	0.12088
B05	330	6.7681	0.12088
B05	331	6.7647	0.1218
B05	332	6.7614	0.12087
B05	333	6.7571	0.12088
B05	334	6.7524	0.12088
B05	335	6.7478	0.12138
B05	336	6.5941	0.12211
B05	337	6.3109	0.12151
B05	338	6.244	0.12456
B05	339	6.2427	0.12375
B05	340	6.2459	0.1209
B05	341	6.2538	0.12088
B05	342	6.2126	0.12088
B05	343	6.1877	0.12088
B05	344	6.1844	0.12217
B05	345	6.1691	0.1244
B05	346	6.1158	0.12454
B05	347	6.0834	0.12454
B05	348	6.0603	0.12454
B05	349	6.022	0.12454
B05	350	6.0125	0.12423
B05	351	6.0158	0.12301
B05	352	6.0139	0.1239
B05	353	6.0145	0.12453
B05	354	6.0134	0.12422
B05	355	6.0239	0.12438
B05	356	6.0316	0.12454
B05	357	6.0555	0.12454
B05	358	6.111	0.12374
B05	359	6.3189	0.12316
B05	360	6.3821	0.12453
B05	361	6.3951	0.12454
B05	362	6.4265	0.12454
B05	363	6.4782	0.12454
B05	364	6.5307	0.12454
B05	365	6.538	0.12454
B05	366	6.5359	0.12454
B05	367	6.5279	0.12454
B05	368	6.5111	0.12454
B05	369	6.4717	0.12454
B05	370	6.4514	0.12454
B05	371	6.4399	0.12454
B05	372	6.4216	0.12454
B05	373	6.3935	0.12454
B05	374	6.3636	0.12454
B05	375	6.3589	0.12454
B05	376	6.3401	0.12454
B05	377	6.3021	0.12454
B05	378	6.241	0.12454
B05	379	6.2099	0.12454
B05	380	6.2132	0.12454
B05	381	6.2928	0.12454
B05	382	6.2499	0.12454
B05	383	6.1939	0.12454
B05	384	6.1597	0.12454
B05	385	6.1389	0.12454
B05	386	6.1287	0.12454
B05	387	6.1345	0.12454
B05	388	6.2078	0.12454
B05	389	6.2536	0.12454
B05	390	6.3079	0.12515
B05	391	6.3342	0.125
B05	392	6.3723	0.12453
B05	393	6.4261	0.12454
B05	394	6.442	0.12454
B05	395	6.4713	0.12454
B05	396	6.4345	0.12454
B05	397	6.4102	0.12454
B05	398	6.3959	0.12454
B05	399	6.3705	0.12454
B05	400	6.3282	0.12454
B06	0	16.8776	1.3474
B06	4	16.8942	1.2632
B06	5	16.8971	1.2244
B06	6	16.8941	1.2298
B06	7	16.8937	1.2489
B06	8	16.8911	1.2766
B06	9	16.8883	1.304
B06	10	16.8854	1.3409
B06	11	16.8747	1.3881
B06	12	16.8758	1.4931
B06	13	16.8716	1.4266
B06	14	16.8662	1.5193
B06	15	16.8649	1.6616
[truncated: 5,556 more rows]
